# Supplementary material for: Differential Effects of Conservational Management on SOC Accumulation in the Grasslands of China
Source: PLoS One. 2015 Sep 10;10(9):e0137280. doi: 10.1371/journal.pone.0137280 (PMC4565714; doi:10.1371/journal.pone.0137280)
Supplement: S1 Table — (XLS) [file pone.0137280.s001.xls]

## Sheet: Sheet1
No.	Plot No.	E	N	alt	Tem	pre	V code	Land code	Year
										Publications	English Title	Year, Volume, Page
1	1	104.65	35.5667	1998	3.6	427	TG	CA	3	An et al. 2009 Applied Soil Ecology	Evaluation of soil microbial indicies along a revegetation chronosequence in grassland soils on the Loess Plateau, Northwest China	2009,41,286-292
2	2	104.65	35.5667	1998	3.6	427	TG	AP	3	An et al. 2009 Applied Soil Ecology	Evaluation of soil microbial indicies along a revegetation chronosequence in grassland soils on the Loess Plateau, Northwest China	2009,41,286-292
3	1	106.383	36.2722	2078	7	400	TG	GE	2	An et al. 2009 Applied Soil Ecology	Evaluation of soil microbial indicies along a revegetation chronosequence in grassland soils on the Loess Plateau, Northwest China	2009,41,286-292
4	2	106.383	36.2722	2080	7	400	TG	GE	8	An et al. 2009 Applied Soil Ecology	Evaluation of soil microbial indicies along a revegetation chronosequence in grassland soils on the Loess Plateau, Northwest China	2009,41,286-292
5	3	106.4	36.2097	1903	7	400	TG	GE	14	An et al. 2009 Applied Soil Ecology	Evaluation of soil microbial indicies along a revegetation chronosequence in grassland soils on the Loess Plateau, Northwest China	2009,41,286-292
6	4	106.383	36.2528	2033	7	400	TG	GE	22	An et al. 2009 Applied Soil Ecology	Evaluation of soil microbial indicies along a revegetation chronosequence in grassland soils on the Loess Plateau, Northwest China	2009,41,286-292
7	5	106.383	36.2708	2082	7	400	TG	GE	34	An et al. 2009 Applied Soil Ecology	Evaluation of soil microbial indicies along a revegetation chronosequence in grassland soils on the Loess Plateau, Northwest China	2009,41,286-292
8	6	106.367	36.2561	2097	7	400	TG	GE	54	An et al. 2009 Applied Soil Ecology	Evaluation of soil microbial indicies along a revegetation chronosequence in grassland soils on the Loess Plateau, Northwest China	2009,41,286-292
9	7	106.383	36.2539	2058	7	400	TG	GE	77	An et al. 2009 Applied Soil Ecology	Evaluation of soil microbial indicies along a revegetation chronosequence in grassland soils on the Loess Plateau, Northwest China	2009,41,286-292
10	1	106.467	36.0167	1670	7	400	TG	AP	10	An et al. 2010 Communications in Soil Science and Plant Analysis	Soil organic carbon density and land restoration: example of sourthern mountain area of Ningxia Province, Northwest China	2006, 17,453-456
11	2	106.467	36.0167	1670	7	400	TG	AP	18	An et al. 2010 Communications in Soil Science and Plant Analysis	Soil organic carbon density and land restoration: example of sourthern mountain area of Ningxia Province, Northwest China	2006, 17,453-456
12	3	106.467	36.0167	1690	7	400	TG	AP	8	An et al. 2010 Communications in Soil Science and Plant Analysis	Soil organic carbon density and land restoration: example of sourthern mountain area of Ningxia Province, Northwest China	2006, 17,453-456
13	1	101.25	37.5333	3240	-1.7	560	TG	EU		Cao et al. 2004 Soil Biology and Biochemistry	Grazing intensity alters soil respiration in an alpine meadow on the Tibetan plateau	2004,36,237-243
14	3	116.667	43.5333	1275	1.1	345	TG	GE		Cui et al. 2005 Ecological research	Effect of long-term grazing on soil organic carbon content in semiarid steppes in Inner Mongolia	2005,20,519-527
15	2	116.667	43.5333	1275	1.1	345	TG	GE	20	Cui et al. 2005 Ecological research	Effect of long-term grazing on soil organic carbon content in semiarid steppes in Inner Mongolia	2005,20,519-527
16	1	116.667	43.5333	1275	1.1	345	TG	GE	20	Cui et al. 2005 Ecological research	Effect of long-term grazing on soil organic carbon content in semiarid steppes in Inner Mongolia	2005,20,519-527
17	1	109.517	36.7	1091		535	TG	CA		Fu et al., 2000 Catena	The relationships between land use and soil conditions in the hilly area of the loess plateau in northern Shaanxi, China.	2000, 39, 69-78
18	1	119.6	49.5667	765	1	400	TG	EU		Han et al. 2008 Agriculture, Ecosystem and Environment	Effect of grazing intensity on carbon and nitrogen in soil and vegetation in a meadow steppe in Inner Mongolia	2008,125,21-32
19	2	119.6	49.5667	765	1	400	TG	EU		Han et al. 2008 Agriculture, Ecosystem and Environment	Effect of grazing intensity on carbon and nitrogen in soil and vegetation in a meadow steppe in Inner Mongolia	2008,125,21-32
20	3	119.6	49.5667	765	1	400	TG	EU		Han et al. 2008 Agriculture, Ecosystem and Environment	Effect of grazing intensity on carbon and nitrogen in soil and vegetation in a meadow steppe in Inner Mongolia	2008,125,21-32
21	1	116.652	43.5594	1200	1.1	345	TG	EU		He et al. 2008 Soil Biology & Biochemistry	Carbon and nitrogen store and storage potential as affected by land-use in a Leymus chinensis grassland of northern China	2008,40,2952-2959
22	2	116.67	43.5631	1200	1.1	345	TG	EU		He et al. 2008 Soil Biology & Biochemistry	Carbon and nitrogen store and storage potential as affected by land-use in a Leymus chinensis grassland of northern China	2008,40,2952-2959
23	3	116.667	43.5442	1200	1.1	345	TG	GE	3	He et al. 2008 Soil Biology & Biochemistry	Carbon and nitrogen store and storage potential as affected by land-use in a Leymus chinensis grassland of northern China	2008,40,2952-2959
24	4	116.672	43.55	1200	1.1	345	TG	GE	8	He et al. 2008 Soil Biology & Biochemistry	Carbon and nitrogen store and storage potential as affected by land-use in a Leymus chinensis grassland of northern China	2008,40,2952-2959
25	5	116.669	43.5517	1200	1.1	345	TG	GE	20	He et al. 2008 Soil Biology & Biochemistry	Carbon and nitrogen store and storage potential as affected by land-use in a Leymus chinensis grassland of northern China	2008,40,2952-2959
26	6	116.739	43.5972	1200	1.1	345	TG	GE	24	He et al. 2008 Soil Biology & Biochemistry	Carbon and nitrogen store and storage potential as affected by land-use in a Leymus chinensis grassland of northern China	2008,40,2952-2959
27	7	116.672	43.5517	1200	1.1	345	TG	GE	28	He et al. 2008 Soil Biology & Biochemistry	Carbon and nitrogen store and storage potential as affected by land-use in a Leymus chinensis grassland of northern China	2008,40,2952-2959
28	1	122.233	42.7667	240	6.4	450	TG	AP	15	Hu et al. 2008 Journal of Arid Environment	Changes in ecosystem carbon stocks following grassland afforestation of semiarid sandy soil in the sourtheastern Keerqin Sandy land, China	2008, 72, 2193-2200
29	2	122.233	42.7667	240	6.4	450	TG	AP	24	Hu et al. 2008 Journal of Arid Environment	Changes in ecosystem carbon stocks following grassland afforestation of semiarid sandy soil in the sourtheastern Keerqin Sandy land, China	2008, 72, 2193-2200
30	3	122.233	42.7667	240	6.4	450	TG	AP	30	Hu et al. 2008 Journal of Arid Environment	Changes in ecosystem carbon stocks following grassland afforestation of semiarid sandy soil in the sourtheastern Keerqin Sandy land, China	2008, 72, 2193-2200
31	4	122.233	42.7667	240	6.4	450	TG	AP	7	Hu et al. 2008 Journal of Arid Environment	Changes in ecosystem carbon stocks following grassland afforestation of semiarid sandy soil in the sourtheastern Keerqin Sandy land, China	2008, 72, 2193-2200
32	5	122.233	42.7667	240	6.4	450	TG	AP	11	Hu et al. 2008 Journal of Arid Environment	Changes in ecosystem carbon stocks following grassland afforestation of semiarid sandy soil in the sourtheastern Keerqin Sandy land, China	2008, 72, 2193-2200
33	6	122.233	42.7667	240	6.4	450	TG	AP	15	Hu et al. 2008 Journal of Arid Environment	Changes in ecosystem carbon stocks following grassland afforestation of semiarid sandy soil in the sourtheastern Keerqin Sandy land, China	2008, 72, 2193-2200
34	4	111.033	41.7667	1450	3.4	280	TG	EU		Li et al. 2008 Agriculture Ecosystems & Environment	Influence of historic sheep grazing on vegetation and soil properties of a Desert Steppe in Inner Mongolia	2008,128,109-116
35	5	111.033	41.7667	1450	3.4	280	TG	EU		Li et al. 2008 Agriculture Ecosystems & Environment	Influence of historic sheep grazing on vegetation and soil properties of a Desert Steppe in Inner Mongolia	2008,128,109-116
36	1	111.033	41.7667	1450	3.4	280	TG	EU		Li et al. 2008 Agriculture Ecosystems & Environment	Influence of historic sheep grazing on vegetation and soil properties of a Desert Steppe in Inner Mongolia	2008,128,109-116
37	2	111.033	41.7667	1450	3.4	280	TG	EU		Li et al. 2008 Agriculture Ecosystems & Environment	Influence of historic sheep grazing on vegetation and soil properties of a Desert Steppe in Inner Mongolia	2008,128,109-116
38	3	111.033	41.7667	1450	3.4	280	TG	EU		Li et al. 2008 Agriculture Ecosystems & Environment	Influence of historic sheep grazing on vegetation and soil properties of a Desert Steppe in Inner Mongolia	2008,128,109-116
39	6	111.033	41.7667	1450	3.4	280	TG	EU		Li et al. 2008 Agriculture Ecosystems & Environment	Influence of historic sheep grazing on vegetation and soil properties of a Desert Steppe in Inner Mongolia	2008,128,109-116
40	1	101.5	38.3333	2650	2.5	425	AG+MG	CA	4	Li et al. 2009 Land Degradation & Development	Soil organic carbon and nitrogen fractions and water-stable aggregation as affected by cropping and grassland reclamation in an arid sub-alpine soil	2009,20,176-186
41	2	101.5	38.3333	2650	2.5	425	AG+MG	AP	4	Li et al. 2009 Land Degradation & Development	Soil organic carbon and nitrogen fractions and water-stable aggregation as affected by cropping and grassland reclamation in an arid sub-alpine soil	2009,20,176-186
42	1	105.583	39.1333	1360	9	134	TG	GE	6	Pei et al. 2008 Agriculture Ecosystems & Environment	Changes in soil properties and vegetation following exclosure and grazing in degraded Alxa desert steppe of Inner Mongolia, China	2008, 124,33-39
43	2	105.583	39.1333	1360	9	134	TG	GE	2	Pei et al. 2008 Agriculture Ecosystems & Environment	Changes in soil properties and vegetation following exclosure and grazing in degraded Alxa desert steppe of Inner Mongolia, China	2008, 124,33-39
44	1	109.317	36.8833	1215	8.8	562	TG	CA		Wang et al., 2003, Catena	Analysis on soil nutrient characteristics for sustainable land use in Danangou catchment of the Loess Plateau, China	2003,54,17-29
45	1	110.367	38.8167	1114	8.4	437	TG	AP	28	Wei et al. 2009 Biogeochemistry	Distribution of soil organic C, N and P in three adjacent land use patterns in the northern Loess Plateau, China	2009,96,149-162
46	2	110.367	38.8167	1114	8.4	437	TG	AP	28	Wei et al. 2009 Biogeochemistry	Distribution of soil organic C, N and P in three adjacent land use patterns in the northern Loess Plateau, China	2009,96,149-162
47	1	116.722	43.5475	1200	1.1	345	TG	GE	3	Wu et al. 2008 Journal of Environmental Quality	Storage and dynamics of carbon and nitrogen in soil after grazing exclusion in Leymus chinensis grasslands of northern China	2008,37,663-668
48	2	116.672	43.55	1200	1.1	345	TG	GE	8	Wu et al. 2008 Journal of Environmental Quality	Storage and dynamics of carbon and nitrogen in soil after grazing exclusion in Leymus chinensis grasslands of northern China	2008,37,663-668
49	3	116.672	43.5517	1200	1.1	345	TG	GE	20	Wu et al. 2008 Journal of Environmental Quality	Storage and dynamics of carbon and nitrogen in soil after grazing exclusion in Leymus chinensis grasslands of northern China	2008,37,663-668
50	4	116.662	43.5972	1200	1.1	345	TG	GE	24	Wu et al. 2008 Journal of Environmental Quality	Storage and dynamics of carbon and nitrogen in soil after grazing exclusion in Leymus chinensis grasslands of northern China	2008,37,663-668
51	5	116.672	43.5517	1200	1.1	345	TG	GE	28	Wu et al. 2008 Journal of Environmental Quality	Storage and dynamics of carbon and nitrogen in soil after grazing exclusion in Leymus chinensis grasslands of northern China	2008,37,663-668
52	1	102.117	33.7058	3500	1.2	620	AG+MG	AP	3	Wu et al. 2010 Plant and Soil	Long-term fencing improved soil properties and soil organic carbon strogae in an alpine swamp meadow of western China	2010,332,331-337
53	2	102.117	33.7058	3500	1.2	620	AG+MG	AP	6	Wu et al. 2010 Plant and Soil	Long-term fencing improved soil properties and soil organic carbon strogae in an alpine swamp meadow of western China	2010,332,331-337
54	1	102.067	33.75	3500	1.2	620	AG+MG	GE	9	Wu et al. 2010a Plant and Soil	Long-term fencing improved soil properties and soil organic carbon storage in an alpine swamp meadow of western China	2010,332,331-337
55	2	102.067	33.75	3500	1.2	620	AG+MG	EU		Wu et al. 2010a Plant and Soil	Long-term fencing improved soil properties and soil organic carbon storage in an alpine swamp meadow of western China	2010,332,331-337
56	3	102.117	33.7	3500	1.2	620	AG+MG	AP	3	Wu et al. 2010b Plant and Soil	Effects of artificial grassland establishment on soil nutrients and carbon properties in a black-soil-type degraded grassland	2010,333,469-479
57	4	102.117	33.7	3500	1.2	620	AG+MG	AP	6	Wu et al. 2010b Plant and Soil	Effects of artificial grassland establishment on soil nutrients and carbon properties in a black-soil-type degraded grassland	2010,333,469-479
58	1	116	41.55	1460	2.1	406	TG	CA		Zhao et al. 2005 Catena	Soil degradation and restoration as affected by land use change in the semiarid Bashang area, northern China	2005,59,173-186
59	2	116	41.55	1460	2.1	406	TG	CA	1	Zhao et al. 2005 Catena	Soil degradation and restoration as affected by land use change in the semiarid Bashang area, northern China	2005,59,173-186
60	3	116	41.55	1460	2.1	406	TG	CA	2	Zhao et al. 2005 Catena	Soil degradation and restoration as affected by land use change in the semiarid Bashang area, northern China	2005,59,173-186
61	4	116	41.55	1460	2.1	406	TG	CA	3	Zhao et al. 2005 Catena	Soil degradation and restoration as affected by land use change in the semiarid Bashang area, northern China	2005,59,173-186
62	5	116	41.55	1460	2.1	406	TG	CA	6	Zhao et al. 2005 Catena	Soil degradation and restoration as affected by land use change in the semiarid Bashang area, northern China	2005,59,173-186
63	6	116	41.55	1460	2.1	406	TG	CA	14	Zhao et al. 2005 Catena	Soil degradation and restoration as affected by land use change in the semiarid Bashang area, northern China	2005,59,173-186
64	7	116	41.55	1460	2.1	406	TG	CA	26	Zhao et al. 2005 Catena	Soil degradation and restoration as affected by land use change in the semiarid Bashang area, northern China	2005,59,173-186
65	8	116	41.55	1460	2.1	406	TG	CA	37	Zhao et al. 2005 Catena	Soil degradation and restoration as affected by land use change in the semiarid Bashang area, northern China	2005,59,173-186
66	9	116	41.55	1460	2.1	406	TG	CA	50	Zhao et al. 2005 Catena	Soil degradation and restoration as affected by land use change in the semiarid Bashang area, northern China	2005,59,173-186
67	1	116	41.55	1475	1.6	385	TG	GE	3	Zhou et al. 2008 Biogeochemistry；田佳倩 等 2008 植物生态学报	Desertification effects on C and N content of sandy soils under grassland in Horqin, northern China	2008,145,370-375
68	2	116	41.55	1475	1.6	385	TG	EU	3	Zhou et al. 2008 Biogeochemistry；田佳倩 等 2008 植物生态学报	Desertification effects on C and N content of sandy soils under grassland in Horqin, northern China	2008,145,370-375
69	3	116	41.55	1475	1.6	385	TG	AP	3	Zhou et al. 2008 Biogeochemistry；田佳倩 等 2008 植物生态学报	Desertification effects on C and N content of sandy soils under grassland in Horqin, northern China	2008,145,370-375
70	1	101.75	37.8833	2700	3	361.8	AG+MG	CA		安登第 2003 草业科学	The effect of different utilization on soil property and microorganism in sub-alpine meadow	2003,20,1-3
71	2	101.75	37.8833	2700	3	361.8	AG+MG	CA		安登第 2003 草业科学	The effect of different utilization on soil property and microorganism in sub-alpine meadow	2003,20,1-3
72	3	101.75	37.8833	2700	3	361.8	AG+MG	CA		安登第 2003 草业科学	The effect of different utilization on soil property and microorganism in sub-alpine meadow	2003,20,1-3
73	1	106.45	36.2833	1903	7	400	TG	GE		安韶山 等 2008 植物营养与肥料学报	The changes of soil quality as affected by different land use in plant communities of southern Ningxia loess hilly region	2008,14,300-307
74	2	106.45	36.2833	1903	7	400	TG	GE		安韶山 等 2008 植物营养与肥料学报	The changes of soil quality as affected by different land use in plant communities of southern Ningxia loess hilly region	2008,14,300-307
75	3	116.97	45.53	1000	0.7	278	TG	EU		安渊等 1999 中国草地	The difference between the grass and soil in different stage of grassland deterioration	1999,4,31-36
76	4	116.97	45.53	1000	0.7	278	TG	EU		安渊等 1999 中国草地	The difference between the grass and soil in different stage of grassland deterioration	1999,4,31-36
77	5	116.97	45.53	1000	0.7	278	TG	EU		安渊等 1999 中国草地	The difference between the grass and soil in different stage of grassland deterioration	1999,4,31-36
78	6	116.97	45.53	1000	0.7	278	TG	EU		安渊等 1999 中国草地	The difference between the grass and soil in different stage of grassland deterioration	1999,4,31-36
79	1	122.367	42.7167	226.5	6	500	TG	CA	3	白龙 等 2011 草业科学	Effect of different restoration patterns on soil carbon accumulation of meadows steppe	2011,28,543-548
80	2	122.367	42.7167	226.5	6	500	TG	CA		白龙 等 2011 草业科学	Effect of different restoration patterns on soil carbon accumulation of meadows steppe	2011,28,543-548
81	3	92.2417	31.7417	4645			AG+MG	EU		蔡晓布 等 2008 生态学报	Characteristics of soil fertility in alpine steppes at different degradation grades	2008,28,1034-1044
82	4	92.2417	31.7417	4645			AG+MG	EU		蔡晓布 等 2008 生态学报	Characteristics of soil fertility in alpine steppes at different degradation grades	2008,28,1034-1044
83	6	92.2417	31.7417	4645			AG+MG	EU		蔡晓布 等 2008 生态学报	Characteristics of soil fertility in alpine steppes at different degradation grades	2008,28,1034-1044
84	3	90.8667	30.4833	4247	1.3	456.8	AG+MG	EU		曹丽花 等 2011 草业科学	Distribution of soil organic carbon and its relationshihp with soil physical and chemical properties on degraded alpine meadow	2011,28,1411-1415
85	3	119.45	49.3333	599	0.2	490.8	TG	EU	2.5	曹子龙 等 2005 水土保持通报	Mechanism of High-banded Sand-barriers for controlling grassland desertification	2005,25,15-19
86	4	119.45	49.3333	599	0.2	490.8	TG	EU	4.5	曹子龙 等 2005 水土保持通报	Mechanism of High-banded Sand-barriers for controlling grassland desertification	2005,25,15-19
87	1	119.45	49.3333	599	0.2	490.8	TG	EU	2.5	曹子龙 等 2005 水土保持通报	Mechanism of High-banded Sand-barriers for controlling grassland desertification	2005,25,15-19
88	2	119.45	49.3333	599	0.2	490.8	TG	EU	4.5	曹子龙 等 2005 水土保持通报	Mechanism of High-banded Sand-barriers for controlling grassland desertification	2005,25,15-19
89	5	119.45	49.3333	599	0.2	490.8	TG	EU	2.5	曹子龙 等 2005 水土保持通报	Mechanism of High-banded Sand-barriers for controlling grassland desertification	2005,25,15-19
90	6	119.45	49.3333	599	0.2	490.8	TG	EU	4.5	曹子龙 等 2005 水土保持通报	Mechanism of High-banded Sand-barriers for controlling grassland desertification	2005,25,15-19
91	1	119.9	49.2	629	-2.4	350	TG	EU		陈涛 2008 甘肃农业大学硕士学位论文	Study on the species diversity and soil nutrition of degraded succession for Leymus chinensis meadow in Hulunbeier	pp.37
92	2	119.9	49.2	629	-2.4	350	TG	EU		陈涛 2008 甘肃农业大学硕士学位论文	Study on the species diversity and soil nutrition of degraded succession for Leymus chinensis meadow in Hulunbeier	pp.37
93	3	119.9	49.2	629	-2.4	350	TG	EU		陈涛 2008 甘肃农业大学硕士学位论文	Study on the species diversity and soil nutrition of degraded succession for Leymus chinensis meadow in Hulunbeier	pp.37
94	1						TG	AP	6	陈芸芸 2006 漳州师范学院学报（自然科学版）	Study of dynamic soil characteristics under artificially planted Caragana-Pearshrub	2006,5，83-88
95	2						TG	AP	11	陈芸芸 2006 漳州师范学院学报（自然科学版）	Study of dynamic soil characteristics under artificially planted Caragana-Pearshrub	2006,5，83-88
96	3						TG	AP	7	陈芸芸 2006 漳州师范学院学报（自然科学版）	Study of dynamic soil characteristics under artificially planted Caragana-Pearshrub	2006,5，83-88
97	1	119.65	43.0333	478	6.4	325	TG	AP	14	川锅祐夫 等 2000 水土保持科技情报	The variability of vegetation and soil followed the restoration of desertified grassland	2000,16-20
98	2	119.65	43.0333	478	6.4	325	TG	AP	17	川锅祐夫 等 2000 水土保持科技情报	The variability of vegetation and soil followed the restoration of desertified grassland	2000,16-20
99	3	119.65	43.0333	478	6.4	325	TG	AP	19	川锅祐夫 等 2000 水土保持科技情报	The variability of vegetation and soil followed the restoration of desertified grassland	2000,16-20
100	1	109.3	36.85	1270	8.8	549	TG	CA	2	戴全厚 2007 水土保持学报	Dynamics of soil water stable aggregates and relationship with soil properties on abandoned arable land in eroded hilly loess plateau	2007,21,61-64,77
101	2	109.3	36.85	1196	8.8	549	TG	CA	4	戴全厚 2007 水土保持学报	Dynamics of soil water stable aggregates and relationship with soil properties on abandoned arable land in eroded hilly loess plateau	2007,21,61-64,77
102	3	109.3	36.85	1315	8.8	549	TG	CA	6	戴全厚 2007 水土保持学报	Dynamics of soil water stable aggregates and relationship with soil properties on abandoned arable land in eroded hilly loess plateau	2007,21,61-64,77
103	4	109.3	36.85	1319	8.8	549	TG	CA	9	戴全厚 2007 水土保持学报	Dynamics of soil water stable aggregates and relationship with soil properties on abandoned arable land in eroded hilly loess plateau	2007,21,61-64,77
104	5	109.3	36.85	1292	8.8	549	TG	CA	14	戴全厚 2007 水土保持学报	Dynamics of soil water stable aggregates and relationship with soil properties on abandoned arable land in eroded hilly loess plateau	2007,21,61-64,77
105	6	109.3	36.85	1270	8.8	549	TG	CA	19	戴全厚 2007 水土保持学报	Dynamics of soil water stable aggregates and relationship with soil properties on abandoned arable land in eroded hilly loess plateau	2007,21,61-64,77
106	7	109.3	36.85	1279	8.8	549	TG	CA	24	戴全厚 2007 水土保持学报	Dynamics of soil water stable aggregates and relationship with soil properties on abandoned arable land in eroded hilly loess plateau	2007,21,61-64,77
107	8	109.3	36.85	1297	8.8	549	TG	CA	29	戴全厚 2007 水土保持学报	Dynamics of soil water stable aggregates and relationship with soil properties on abandoned arable land in eroded hilly loess plateau	2007,21,61-64,77
108	9	109.3	36.85	1245	8.8	549	TG	CA	39	戴全厚 2007 水土保持学报	Dynamics of soil water stable aggregates and relationship with soil properties on abandoned arable land in eroded hilly loess plateau	2007,21,61-64,77
109	10	109.3	36.85	1183	8.8	549	TG	CA	49	戴全厚 2007 水土保持学报	Dynamics of soil water stable aggregates and relationship with soil properties on abandoned arable land in eroded hilly loess plateau	2007,21,61-64,77
110	1	115.217	41.8167	1421	1.6	407	TG	GE	6	单贵莲 等 2009 草业学报	Influence of seasonal exclosure on plant and soil characteristics in typical steppe	2009,18,3-10
111	2	115.217	41.8167	1421	1.6	407	TG	GE	9	单贵莲 等 2009 草业学报	Influence of seasonal exclosure on plant and soil characteristics in typical steppe	2009,18,3-10
112	3	115.217	41.8167	1421	1.6	407	TG	GE	12	单贵莲 等 2009 草业学报	Influence of seasonal exclosure on plant and soil characteristics in typical steppe	2009,18,3-10
113	4	115.217	41.8167	1421	1.6	407	TG	GE	20	单贵莲 等 2009 草业学报	Influence of seasonal exclosure on plant and soil characteristics in typical steppe	2009,18,3-10
114	1	116.367	44.0417	1128	1.1	345	TG	GE	6	董杰 2007 内蒙古农业大学硕士论文	Study on the soil character and soil seed bank of fencing on the degeneratieve typical steppe	2007 pp.20
115	2	116.367	44.0417	1128	1.1	345	TG	GE	10	董杰 2007 内蒙古农业大学硕士论文	Study on the soil character and soil seed bank of fencing on the degeneratieve typical steppe	2007 pp.20
116	3	116.367	44.0417	1128	1.1	345	TG	GE	23	董杰 2007 内蒙古农业大学硕士论文	Study on the soil character and soil seed bank of fencing on the degeneratieve typical steppe	2007 pp.20
117	1	116.667	43.5333	1200	1	345	TG	GE	6	董杰 2007 内蒙古农业大学硕士学位论文	Study on the soil character and soil seed bank of fencing on the degenerative typical steppe	2007 pp.26
118	2	116.667	43.5333	1200	1	345	TG	GE	10	董杰 2007 内蒙古农业大学硕士学位论文	Study on the soil character and soil seed bank of fencing on the degenerative typical steppe	2007 pp.26
119	3	116.667	43.5333	1200	1	345	TG	GE	23	董杰 2007 内蒙古农业大学硕士学位论文	Study on the soil character and soil seed bank of fencing on the degenerative typical steppe	2007 pp.26
120	1	110.267	37.7667	1003	8.5	452	TG	CA	3	董莉丽和郑粉莉 2008 生态环境	Characteristics of soil enzyme activities and nutrients under various landuse in the Loessial hilly-gully region	2008,17,2050-2058
121	2	110.25	37.7667	1054	8.5	452	TG	CA	9	董莉丽和郑粉莉 2008 生态环境	Characteristics of soil enzyme activities and nutrients under various landuse in the Loessial hilly-gully region	2008,17,2050-2058
122	1	99.7833	33.6167	4057	-1.2	569	AG+MG	EU		董全民 等 2004 西北植物学报	Responses of contents of soil nutrient factors and water to stocking rates fro yaks in Kobresia parva alpine meadow Ⅰresponses to contents of soil nutrient factors and water to stocking rates in summer pasture	2004,24,2228-2236
123	2	99.7833	33.6167	4057	-1.2	569	AG+MG	EU		董全民 等 2004 西北植物学报	Responses of contents of soil nutrient factors and water to stocking rates fro yaks in Kobresia parva alpine meadow Ⅰresponses to contents of soil nutrient factors and water to stocking rates in summer pasture	2004,24,2228-2236
124	3	99.7833	33.6167	4057	-1.2	569	AG+MG	EU		董全民 等 2004 西北植物学报	Responses of contents of soil nutrient factors and water to stocking rates fro yaks in Kobresia parva alpine meadow Ⅰresponses to contents of soil nutrient factors and water to stocking rates in summer pasture	2004,24,2228-2236
125	4	99.7833	33.6167	4057	-1.2	569	AG+MG	EU		董全民 等 2004 西北植物学报	Responses of contents of soil nutrient factors and water to stocking rates fro yaks in Kobresia parva alpine meadow Ⅰresponses to contents of soil nutrient factors and water to stocking rates in summer pasture	2004,24,2228-2236
126	5	99.7833	33.6167	4057	-1.2	569	AG+MG	EU		董全民 等 2004 西北植物学报	Responses of contents of soil nutrient factors and water to stocking rates fro yaks in Kobresia parva alpine meadow Ⅰresponses to contents of soil nutrient factors and water to stocking rates in summer pasture	2004,24,2228-2236
127	6	99.7833	33.6167	4057	-1.2	569	AG+MG	EU		董全民 等 2004 西北植物学报	Responses of contents of soil nutrient factors and water to stocking rates fro yaks in Kobresia parva alpine meadow Ⅰresponses to contents of soil nutrient factors and water to stocking rates in summer pasture	2004,24,2228-2236
128	1	100.567	34.35	3980	-4	500	AG+MG	EU		董全民 等 2007 青海畜牧兽医杂志	Effect of grazing intensity on soil organic matter and organic carbon in alpine-cold artificial grassland	2007,37,6-8
129	2	100.567	34.35	3980	-4	500	AG+MG	EU		董全民 等 2007 青海畜牧兽医杂志	Effect of grazing intensity on soil organic matter and organic carbon in alpine-cold artificial grassland	2007,37,6-8
130	3	100.567	34.35	3980	-4	500	AG+MG	EU		董全民 等 2007 青海畜牧兽医杂志	Effect of grazing intensity on soil organic matter and organic carbon in alpine-cold artificial grassland	2007,37,6-8
131	4	100.567	34.35	3980	-4	500	AG+MG	EU		董全民 等 2007 青海畜牧兽医杂志	Effect of grazing intensity on soil organic matter and organic carbon in alpine-cold artificial grassland	2007,37,6-8
132	5	100.567	34.35	3980	-4	500	AG+MG	EU		董全民 等 2007 青海畜牧兽医杂志	Effect of grazing intensity on soil organic matter and organic carbon in alpine-cold artificial grassland	2007,37,6-8
133	6	100.567	34.35	3980	-4	500	AG+MG	EU		董全民 等 2007 青海畜牧兽医杂志	Effect of grazing intensity on soil organic matter and organic carbon in alpine-cold artificial grassland	2007,37,6-8
134	1	100.583	34.35	3980	-4	513	AG+MG	EU		董全民 等 2008 土壤通报	Effects of grazing intensity on soil nutrition in the alpine mixed-sown grassland	2008,39,553-557
135	2	100.583	34.35	3980	-4	513	AG+MG	EU		董全民 等 2008 土壤通报	Effects of grazing intensity on soil nutrition in the alpine mixed-sown grassland	2008,39,553-557
136	3	100.583	34.35	3980	-4	513	AG+MG	EU		董全民 等 2008 土壤通报	Effects of grazing intensity on soil nutrition in the alpine mixed-sown grassland	2008,39,553-557
137	4	100.583	34.35	3980	-4	513	AG+MG	EU		董全民 等 2008 土壤通报	Effects of grazing intensity on soil nutrition in the alpine mixed-sown grassland	2008,39,553-557
138	10	100.583	34.35	3980	-4	513	AG+MG	EU		董全民 等 2008 土壤通报	Effects of grazing intensity on soil nutrition in the alpine mixed-sown grassland	2008,39,553-557
139	5	100.583	34.35	3980	-4	513	AG+MG	EU		董全民 等 2008 土壤通报	Effects of grazing intensity on soil nutrition in the alpine mixed-sown grassland	2008,39,553-557
140	6	100.583	34.35	3980	-4	513	AG+MG	EU		董全民 等 2008 土壤通报	Effects of grazing intensity on soil nutrition in the alpine mixed-sown grassland	2008,39,553-557
141	7	100.583	34.35	3980	-4	513	AG+MG	EU		董全民 等 2008 土壤通报	Effects of grazing intensity on soil nutrition in the alpine mixed-sown grassland	2008,39,553-557
142	8	100.583	34.35	3980	-4	513	AG+MG	EU		董全民 等 2008 土壤通报	Effects of grazing intensity on soil nutrition in the alpine mixed-sown grassland	2008,39,553-557
143	9	100.583	34.35	3980	-4	513	AG+MG	EU		董全民 等 2008 土壤通报	Effects of grazing intensity on soil nutrition in the alpine mixed-sown grassland	2008,39,553-557
144	1	102.533	37.6667	2439	-0.1	416	AG+MG	CA		董世魁 等 2002 水土保持学报	Effect of mixture perennial grasses on vegetation and soil fertility of grassland and economic values of mixture grassland in alpine grassland	2002, 16, 98-101
145	2	102.533	37.6667	2439	-0.1	416	AG+MG	CA		董世魁 等 2002 水土保持学报	Effect of mixture perennial grasses on vegetation and soil fertility of grassland and economic values of mixture grassland in alpine grassland	2002, 16, 98-101
146	3	102.533	37.6667	2439	-0.1	416	AG+MG	AP	3	董世魁 等 2002 水土保持学报	Effect of mixture perennial grasses on vegetation and soil fertility of grassland and economic values of mixture grassland in alpine grassland	2002, 16, 98-101
147	4	102.533	37.6667	2439	-0.1	416	AG+MG	AP	2	董世魁 等 2002 水土保持学报	Effect of mixture perennial grasses on vegetation and soil fertility of grassland and economic values of mixture grassland in alpine grassland	2002, 16, 98-101
148	1	106.433	36.2667	1898	7	400	TG	CA	7	董自红 等2006 新疆农业大学学报	Influences of fencing on soil carbon and nitrogen of typical mountainous Lawn in Xinjiang	2006,29,31~35
149	1	81.8333	43.5667	1680	5.3	375	AG+MG	GE		董自红 等2006 新疆农业大学学报	Influences of fencing on soil carbon and nitrogen of typical mountainous Lawn in Xinjiang	2006,29,31~35
150	2	89.6667	47.7167	1850	-2.1	314.2	AG+MG	GE		董自红 等2006 新疆农业大学学报	Influences of fencing on soil carbon and nitrogen of typical mountainous Lawn in Xinjiang	2006,29,31~35
151	1	102.533	37.6667	2960	-0.1	416	AG+MG	GE		杜慧平 2007 甘肃农业大学硕士学位论文	Correlations between soil organi carbon fractions with variable links to soil physical properties in an alpine pastureland	pp.18
152	2	102.533	37.6667	2960	-0.1	416	AG+MG	AP		杜慧平 2007 甘肃农业大学硕士学位论文	Correlations between soil organi carbon fractions with variable links to soil physical properties in an alpine pastureland	pp.18
153	3	102.533	37.6667	2960	-0.1	416	AG+MG	AP		杜慧平 2007 甘肃农业大学硕士学位论文	Correlations between soil organi carbon fractions with variable links to soil physical properties in an alpine pastureland	pp.18
154	1	111.35	39.2	1250			TG	EU		范春梅 等 2006 西北林学院学报	Effects of grazing on soil physical and chemical properties of grassland and forest floor in hilly and gully regions on the Loess Plateau	2006,21,1~4
155	2	111.35	39.2	1250			TG	EU		范春梅 等 2006 西北林学院学报	Effects of grazing on soil physical and chemical properties of grassland and forest floor in hilly and gully regions on the Loess Plateau	2006,21,1~4
156	3	111.35	39.2	1250			TG	EU		范春梅 等 2006 西北林学院学报	Effects of grazing on soil physical and chemical properties of grassland and forest floor in hilly and gully regions on the Loess Plateau	2006,21,1~4
157	7	111.35	39.2	1250			TG	EU		范春梅 等 2006 西北林学院学报	Effects of grazing on soil physical and chemical properties of grassland and forest floor in hilly and gully regions on the Loess Plateau	2006,21,1~4
158	8	111.35	39.2	1250			TG	EU		范春梅 等 2006 西北林学院学报	Effects of grazing on soil physical and chemical properties of grassland and forest floor in hilly and gully regions on the Loess Plateau	2006,21,1~4
159	9	111.35	39.2	1250			TG	EU		范春梅 等 2006 西北林学院学报	Effects of grazing on soil physical and chemical properties of grassland and forest floor in hilly and gully regions on the Loess Plateau	2006,21,1~4
160	4	111.35	39.2	1250			TG	EU		范春梅 等 2006 西北林学院学报	Effects of grazing on soil physical and chemical properties of grassland and forest floor in hilly and gully regions on the Loess Plateau	2006,21,1~4
161	5	111.35	39.2	1250			TG	EU		范春梅 等 2006 西北林学院学报	Effects of grazing on soil physical and chemical properties of grassland and forest floor in hilly and gully regions on the Loess Plateau	2006,21,1~4
162	10	111.35	39.2	1250			TG	EU		范春梅 等 2006 西北林学院学报	Effects of grazing on soil physical and chemical properties of grassland and forest floor in hilly and gully regions on the Loess Plateau	2006,21,1~4
163	11	111.35	39.2	1250			TG	EU		范春梅 等 2006 西北林学院学报	Effects of grazing on soil physical and chemical properties of grassland and forest floor in hilly and gully regions on the Loess Plateau	2006,21,1~4
164	6	111.35	39.2	1250			TG	EU		范春梅 等 2006 西北林学院学报	Effects of grazing on soil physical and chemical properties of grassland and forest floor in hilly and gully regions on the Loess Plateau	2006,21,1~4
165	12	111.35	39.2	1250			TG	EU		范春梅 等 2006 西北林学院学报	Effects of grazing on soil physical and chemical properties of grassland and forest floor in hilly and gully regions on the Loess Plateau	2006,21,1~4
166	1	104.4	34.05	2400	5	360	TG	AP	4	范小巧 2007 兰州大学硕士学位论文	Effects of planting alfalfa on soil quality in the semi-arid Loess Plateau, China	2007 pp.32
167	1	87.0583	43.875	825	6.5	185	AG+MG	EU		范燕敏 2009 新疆农业大学博士学位论文	Ecological effect analysis of degraded grassland fencing in Xinjiang	2009 pp.58
168	1	87.2	43.5333	1780			AG+MG	GE		范燕敏 等 2009 草业科学	Influences of fencing on vegetation and soil properties in mountain steppe	2009,26,79-82
169	1	83.7167	42.9	2470	-4.8	276.2	AG+MG	GE	5	范永刚 等2008 干旱区资源与环境	Organic carbon content in Major grassland types in Bayinbulak	2008,22,179-184
170	2	83.7167	42.9	2470	-4.8	276.2	AG+MG	GE	10	范永刚 等2008 干旱区资源与环境	Organic carbon content in Major grassland types in Bayinbulak	2008,22,179-184
171	3	83.7167	42.9	2470	-4.8	276.2	AG+MG	GE	20	范永刚 等2008 干旱区资源与环境	Organic carbon content in Major grassland types in Bayinbulak	2008,22,179-184
172	4	83.7167	42.9	2470	-4.8	276.2	AG+MG	GE	25	范永刚 等2008 干旱区资源与环境	Organic carbon content in Major grassland types in Bayinbulak	2008,22,179-184
173	1	102.75	37.2	2960	-0.1	416	AG+MG	EU		丰骁 2009 甘肃农业大学硕士学位论文	The study on range conditions and evaluation system of different degradation grassland in the area of Jinqiang river, TianZhu County	2009 pp.35
174	2	102.667	37.2333	3080	-0.1	416	AG+MG	EU		丰骁 2009 甘肃农业大学硕士学位论文	The study on range conditions and evaluation system of different degradation grassland in the area of Jinqiang river, TianZhu County	2009 pp.35
175	3	102.7	37.1833	2930	-0.1	416	AG+MG	EU		丰骁 2009 甘肃农业大学硕士学位论文	The study on range conditions and evaluation system of different degradation grassland in the area of Jinqiang river, TianZhu County	2009 pp.35
176	4	102.7	37.1833	2930	-0.1	416	AG+MG	EU		丰骁 2009 甘肃农业大学硕士学位论文	The study on range conditions and evaluation system of different degradation grassland in the area of Jinqiang river, TianZhu County	2009 pp.35
177	5	102.7	37.1833	2930	-0.1	416	AG+MG	EU		丰骁 2009 甘肃农业大学硕士学位论文	The study on range conditions and evaluation system of different degradation grassland in the area of Jinqiang river, TianZhu County	2009 pp.35
178	6	102.7	37.1833	2930	-0.1	416	AG+MG	EU		丰骁 2009 甘肃农业大学硕士学位论文	The study on range conditions and evaluation system of different degradation grassland in the area of Jinqiang river, TianZhu County	2009 pp.35
179	1	100.183	34.925	3760	-3.9	513.12	AG+MG	AP	2	冯瑞章 等 2007 草业学报	Study on the changes of soil nutrients, microbial biomass P and neutral phosphatase activity of artificial grassland sown in different years in the headwaters of the Yangtze and Yellow river	2007,16,1-6
180	2	100.183	34.925	3760	-3.9	513.12	AG+MG	AP	4	冯瑞章 等 2007 草业学报	Study on the changes of soil nutrients, microbial biomass P and neutral phosphatase activity of artificial grassland sown in different years in the headwaters of the Yangtze and Yellow river	2007,16,1-6
181	3	100.183	34.925	3760	-3.9	513.12	AG+MG	AP	6	冯瑞章 等 2007 草业学报	Study on the changes of soil nutrients, microbial biomass P and neutral phosphatase activity of artificial grassland sown in different years in the headwaters of the Yangtze and Yellow river	2007,16,1-6
182	1	105.567	39.0833	1360	8.3	134	TG	EU	6	付华 等 2002 中国沙漠	Effects of grazing on soil physical and chemical properties of Alxa desert grassland	2002,22,339-343
183	2	105.567	39.0833	1360	8.3	134	TG	EU	6	付华 等 2002 中国沙漠	Effects of grazing on soil physical and chemical properties of Alxa desert grassland	2002,22,339-343
184	3	105.567	39.0833	1360	8.3	134	TG	EU		付华 等 2002 中国沙漠	Effects of grazing on soil physical and chemical properties of Alxa desert grassland	2002,22,339-343
185	1	105.6	39.1333	1370	8	115	TG	GE	3	傅华 等 2003 中国沙漠	Changes of vegetation and soil environment of desert grassland in the early period of restoration in Alxa, Inner Mongolia	2003,23,661-664
186	1	105.1	39.775	1360	8.3	134	TG	GE	3	傅华 等 2004 生态学报	Organic carbon content in major grassland types in Alex, Inner Mongolia	2004,24,469-476
187	1	104.633	35.5667	1909	6.4	415.2	TG	AP	3	高亚琴 等 2009 生态环境学报	Soil carbon and nitrogen squestration following cropland to forage grassland conversion and its effect to CO2 and N2O	2009,18,1071-1076
188	2	104.633	35.5667	1909	6.4	415.2	TG	AP	5	高亚琴 等 2009 生态环境学报	Soil carbon and nitrogen squestration following cropland to forage grassland conversion and its effect to CO2 and N2O	2009,18,1071-1076
189	3	104.633	35.5667	1909	6.4	415.2	TG	AP	8	高亚琴 等 2009 生态环境学报	Soil carbon and nitrogen squestration following cropland to forage grassland conversion and its effect to CO2 and N2O	2009,18,1071-1076
190	2	116.367	44.0417	1200	1.1	345	TG	GE	18	耿元波等 2008 农业环境科学学报	Effects of cultivating and grazing on soil organic carbon and soil inorganic carbon in temperate semiarid grassland	2008,27,2518-2523
191	1	116.367	44.0417	1200	1.1	345	TG	GE	18	耿元波等 2008 农业环境科学学报	Effects of cultivating and grazing on soil organic carbon and soil inorganic carbon in temperate semiarid grassland	2008,27,2518-2523
192	1	104.65	35.57	1994	3.6	427	TG	CA	8	巩杰 等 2004 应用生态学报	Effects of land use and vegetation restoration on soil quality in a small catchmnent of the Loess Plateau	2004,15,2292-2296
193	1	109.533	36.5	1267	9.8	558.4	TG	CA	4	郭曼 2009 水保所博士学位论文 P16	Assessment and response of soil quality to vegetation natural restoration processes in the loessial hilly-gully region	2009 pp.61
194	2	109.517	36.5167	1125	9.8	558.4	TG	CA	8	郭曼 2009 水保所博士学位论文 P16	Assessment and response of soil quality to vegetation natural restoration processes in the loessial hilly-gully region	2009 pp.61
195	3	109.517	36.5167	1224	9.8	558.4	TG	CA	16	郭曼 2009 水保所博士学位论文 P16	Assessment and response of soil quality to vegetation natural restoration processes in the loessial hilly-gully region	2009 pp.61
196	4	109.517	36.5167	1243	9.8	558.4	TG	CA	29	郭曼 2009 水保所博士学位论文 P16	Assessment and response of soil quality to vegetation natural restoration processes in the loessial hilly-gully region	2009 pp.61
197	5	109.517	36.5167	1232	9.8	558.4	TG	CA	55	郭曼 2009 水保所博士学位论文 P16	Assessment and response of soil quality to vegetation natural restoration processes in the loessial hilly-gully region	2009 pp.61
198	6	109.517	36.5167	1235	9.8	558.4	TG	CA	100	郭曼 2009 水保所博士学位论文 P16	Assessment and response of soil quality to vegetation natural restoration processes in the loessial hilly-gully region	2009 pp.61
199	1	106.383	36.25	2078	5	425	TG	CA	2	郭曼 2009 水保所博士学位论文 P16	Assessment and response of soil quality to vegetation natural restoration processes in the loessial hilly-gully region	2009 pp.61
200	2	106.383	36.25	2080	5	425	TG	CA	5	郭曼 2009 水保所博士学位论文 P16	Assessment and response of soil quality to vegetation natural restoration processes in the loessial hilly-gully region	2009 pp.61
201	3	106.4	36.1833	1903	5	425	TG	CA	12	郭曼 2009 水保所博士学位论文 P16	Assessment and response of soil quality to vegetation natural restoration processes in the loessial hilly-gully region	2009 pp.61
202	4	106.383	36.25	2033	5	425	TG	CA	23	郭曼 2009 水保所博士学位论文 P16	Assessment and response of soil quality to vegetation natural restoration processes in the loessial hilly-gully region	2009 pp.61
203	5	106.383	36.25	2082	5	425	TG	CA	35	郭曼 2009 水保所博士学位论文 P16	Assessment and response of soil quality to vegetation natural restoration processes in the loessial hilly-gully region	2009 pp.61
204	6	106.367	36.25	2097	5	425	TG	CA	55	郭曼 2009 水保所博士学位论文 P16	Assessment and response of soil quality to vegetation natural restoration processes in the loessial hilly-gully region	2009 pp.61
205	7	106.383	36.25	2058	5	425	TG	CA	75	郭曼 2009 水保所博士学位论文 P16	Assessment and response of soil quality to vegetation natural restoration processes in the loessial hilly-gully region	2009 pp.61
206	1	99.86	34.49	4000	-3.9	513.12	AG+MG	AP	1	韩发 等 2007 草业学报	Effect of managerial measures on changes of soil enzyme and soil fertility in "black soil bleach" degraded grassland	2007, 16, 1-8
207	2	99.86	34.49	4000	-3.9	513.12	AG+MG	AP	4	韩发 等 2007 草业学报	Effect of managerial measures on changes of soil enzyme and soil fertility in "black soil bleach" degraded grassland	2007, 16, 1-8
208	3	99.86	34.49	4000	-3.9	513.12	AG+MG	AP	7	韩发 等 2007 草业学报	Effect of managerial measures on changes of soil enzyme and soil fertility in "black soil bleach" degraded grassland	2007, 16, 1-8
209	1	91.4667	30.0333	4600			AG+MG	EU		韩光中 2008 中国科学院寒区旱区环境与工程研究所	The studies on desertification and soil characters in Anduo County, Xizang	2008, pp.78
210	2	91.4667	30.0333	4600			AG+MG	EU		韩光中 2008 中国科学院寒区旱区环境与工程研究所	The studies on desertification and soil characters in Anduo County, Xizang	2008, pp.78
211	3	91.4667	30.0333	4600			AG+MG	EU		韩光中 2008 中国科学院寒区旱区环境与工程研究所	The studies on desertification and soil characters in Anduo County, Xizang	2008 pp.72
212	1	116.067	41.7333	1460	1	430.7	TG	AP	2	韩建国 等 2004 草业学报	Effects of returning cultivated land to herbage on soil organic matter and nitrogen in the agro-pastoral transitional zone of north China	2004,13,21-28
213	2	116.067	41.7333	1460	1	430.7	TG	AP	2	韩建国 等 2004 草业学报	Effects of returning cultivated land to herbage on soil organic matter and nitrogen in the agro-pastoral transitional zone of north China	2004,13,21-28
214	3	116.067	41.7333	1460	1	430.7	TG	AP	2	韩建国 等 2004 草业学报	Effects of returning cultivated land to herbage on soil organic matter and nitrogen in the agro-pastoral transitional zone of north China	2004,13,21-28
215	4	116.067	41.7333	1460	1	430.7	TG	AP	2	韩建国 等 2004 草业学报	Effects of returning cultivated land to herbage on soil organic matter and nitrogen in the agro-pastoral transitional zone of north China	2004,13,21-28
216	5	116.067	41.7333	1460	1	430.7	TG	AP	2	韩建国 等 2004 草业学报	Effects of returning cultivated land to herbage on soil organic matter and nitrogen in the agro-pastoral transitional zone of north China	2004,13,21-28
217	6	116.067	41.7333	1460	1	430.7	TG	AP	2	韩建国 等 2004 草业学报	Effects of returning cultivated land to herbage on soil organic matter and nitrogen in the agro-pastoral transitional zone of north China	2004,13,21-28
218	1	116.067	42.7167	1460	1	430.7	TG	AP	1	韩永伟 等 2005 草业科学	Effects of utilization periods on cropland soil chemical properties in the farming-pastoral transitional zone after replaced with pasture	2005,22,50-53
219	2	116.067	42.7167	1460	1	430.7	TG	AP	2	韩永伟 等 2005 草业科学	Effects of utilization periods on cropland soil chemical properties in the farming-pastoral transitional zone after replaced with pasture	2005,22,50-53
220	3	116.067	42.7167	1460	1	430.7	TG	AP	3	韩永伟 等 2005 草业科学	Effects of utilization periods on cropland soil chemical properties in the farming-pastoral transitional zone after replaced with pasture	2005,22,50-53
221	4	116.067	42.7167	1460	1	430.7	TG	AP	4	韩永伟 等 2005 草业科学	Effects of utilization periods on cropland soil chemical properties in the farming-pastoral transitional zone after replaced with pasture	2005,22,50-53
222	1	115.333	41.85	1458	1.6	407	TG	EU	2	何丹 2009 中国农业科学院博士论文	Study on effects of improved measures on vegetation and soil of grassland	2009 pp.59
223	2	115.333	41.85	1458	1.6	407	TG	EU	2	何丹 2009 中国农业科学院博士论文	Study on effects of improved measures on vegetation and soil of grassland	2009 pp.59
224	3	115.333	41.85	1458	1.6	407	TG	EU	2	何丹 2009 中国农业科学院博士论文	Study on effects of improved measures on vegetation and soil of grassland	2009 pp.59
225	4	115.333	41.85	1458	1.6	407	TG	EU	2	何丹 2009 中国农业科学院博士论文	Study on effects of improved measures on vegetation and soil of grassland	2009 pp.59
226	5	115.333	41.85	1458	1.6	407	TG	EU	2	何丹 2009 中国农业科学院博士论文	Study on effects of improved measures on vegetation and soil of grassland	2009 pp.59
227	6	115.333	41.85	1458	1.6	407	TG	EU	2	何丹 2009 中国农业科学院博士论文	Study on effects of improved measures on vegetation and soil of grassland	2009 pp.59
228	7	115.333	41.85	1458	1.6	407	TG	EU	2	何丹 2009 中国农业科学院博士论文	Study on effects of improved measures on vegetation and soil of grassland	2009 pp.59
229	8	115.333	41.85	1458	1.6	407	TG	EU	2	何丹 2009 中国农业科学院博士论文	Study on effects of improved measures on vegetation and soil of grassland	2009 pp.59
230	1	115.3	41.9	1517	1.6	407	TG	EU		何丹 2009 中国农业科学院博士学位论文	Study on effects of improved measures on vegetation and soil of grassland	2009 pp.59
231	2	115.3	41.9	1517	1.6	407	TG	EU		何丹 2009 中国农业科学院博士学位论文	Study on effects of improved measures on vegetation and soil of grassland	2009 pp.59
232	3	115.3	41.9	1517	1.6	407	TG	EU		何丹 2009 中国农业科学院博士学位论文	Study on effects of improved measures on vegetation and soil of grassland	2009 pp.59
233	4	115.3	41.9	1517	1.6	407	TG	EU		何丹 2009 中国农业科学院博士学位论文	Study on effects of improved measures on vegetation and soil of grassland	2009 pp.59
234	5	115.3	41.9	1517	1.6	407	TG	EU		何丹 2009 中国农业科学院博士学位论文	Study on effects of improved measures on vegetation and soil of grassland	2009 pp.59
235	6	115.3	41.9	1517	1.6	407	TG	EU		何丹 2009 中国农业科学院博士学位论文	Study on effects of improved measures on vegetation and soil of grassland	2009 pp.59
236	7	115.3	41.9	1517	1.6	407	TG	EU		何丹 2009 中国农业科学院博士学位论文	Study on effects of improved measures on vegetation and soil of grassland	2009 pp.59
237	8	115.3	41.9	1517	1.6	407	TG	EU		何丹 2009 中国农业科学院博士学位论文	Study on effects of improved measures on vegetation and soil of grassland	2009 pp.59
238	1	120.717	42.9667	360	6.4	364.6	TG	GE	5	何玉惠 等 2008 水土保持学报	Soil physical and chemical characteristics of sandy meadow in natural restoration process	2008.22,159-181
239	2	120.717	42.9667	360	6.4	364.6	TG	GE	10	何玉惠 等 2008 水土保持学报	Soil physical and chemical characteristics of sandy meadow in natural restoration process	2008.22,159-181
240	1	126.633	47.4333	234	1.5	550	TG	EU		侯雪莹 等 2008 水土保持学报	Different land use and management effects on soil fertilities in black soil	2008,22,99-103
241	1	107.117	34.6167	779	10.8	653	TG	AP	3	胡江波 2007 河南农业科学	Effects of various vegetative restoration patterns on soil fertility	2007, 3, 69-72
242	1	106.433	36.2667	1898	5	411.5	TG	GE	23	胡相明 2006 中国科学院教育部水土保持与生态环境研究中心	Vegetation pattern the photosynthetic physiological characteristics of dominant species for natural grassland in Yunwu Mountain	2006, pp.81
243	1	104.417	36.0333	2400	4.4	360	TG	AP		贾举杰 等 2007 兰州大学学报	Effects of the introduction of legume species on soil nutrients and microbial biomass of abandoned-fields	2007,43,33~37
244	2	104.417	36.0333	2400	4.4	360	TG	AP		贾举杰 等 2007 兰州大学学报	Effects of the introduction of legume species on soil nutrients and microbial biomass of abandoned-fields	2007,43,33~37
245	3	104.417	36.0333	2400	4.4	360	TG	AP		贾举杰 等 2007 兰州大学学报	Effects of the introduction of legume species on soil nutrients and microbial biomass of abandoned-fields	2007,43,33~37
246	1	109.317	36.85	1068	8.8	497	TG	GE	2	贾松伟 2004 水土保持学报	Effect of land abandonment on soil organic carbon sequestration in Loess hilly areas	2004,18,78-84
247	2	109.317	36.85	1068	8.8	497	TG	GE	4	贾松伟 2004 水土保持学报	Effect of land abandonment on soil organic carbon sequestration in Loess hilly areas	2004,18,78-84
248	3	109.317	36.85	1068	8.8	497	TG	GE	6	贾松伟 2004 水土保持学报	Effect of land abandonment on soil organic carbon sequestration in Loess hilly areas	2004,18,78-84
249	4	109.317	36.85	1068	8.8	497	TG	GE	9	贾松伟 2004 水土保持学报	Effect of land abandonment on soil organic carbon sequestration in Loess hilly areas	2004,18,78-84
250	5	109.317	36.85	1068	8.8	497	TG	GE	14	贾松伟 2004 水土保持学报	Effect of land abandonment on soil organic carbon sequestration in Loess hilly areas	2004,18,78-84
251	6	109.317	36.85	1068	8.8	497	TG	GE	24	贾松伟 2004 水土保持学报	Effect of land abandonment on soil organic carbon sequestration in Loess hilly areas	2004,18,78-84
252	1	104.95	37.45	1500	9.6	181.6	TG	EU	46	贾晓红 等 2004 中国沙漠	Primary conclusion of soil organic carbon and total nitrogen variation in planted sand regions without irrigation	2004,24,437-441
253	2	104.95	37.45	1500	9.6	181.6	TG	EU	38	贾晓红 等 2004 中国沙漠	Primary conclusion of soil organic carbon and total nitrogen variation in planted sand regions without irrigation	2004,24,437-441
254	3	104.95	37.45	1500	9.6	181.6	TG	EU	29	贾晓红 等 2004 中国沙漠	Primary conclusion of soil organic carbon and total nitrogen variation in planted sand regions without irrigation	2004,24,437-441
255	4	104.95	37.45	1500	9.6	181.6	TG	EU	21	贾晓红 等 2004 中国沙漠	Primary conclusion of soil organic carbon and total nitrogen variation in planted sand regions without irrigation	2004,24,437-441
256	5	104.95	37.45	1500	9.6	181.6	TG	EU	15	贾晓红 等 2004 中国沙漠	Primary conclusion of soil organic carbon and total nitrogen variation in planted sand regions without irrigation	2004,24,437-441
257	1	104.95	37.45	1500	9.6	181.6	TG	GE	48	贾晓红 等 2007 植物生态学报	Soil organic carbon and nitrogen dynamics during the re-vegetation process in the arid desert region	2007,31,66-74
258	2	104.95	37.45	1500	9.6	181.6	TG	GE	40	贾晓红 等 2007 植物生态学报	Soil organic carbon and nitrogen dynamics during the re-vegetation process in the arid desert region	2007,31,66-74
259	3	104.95	37.45	1500	9.6	181.6	TG	GE	23	贾晓红 等 2007 植物生态学报	Soil organic carbon and nitrogen dynamics during the re-vegetation process in the arid desert region	2007,31,66-74
260	4	104.95	37.45	1500	9.6	181.6	TG	GE	17	贾晓红 等 2007 植物生态学报	Soil organic carbon and nitrogen dynamics during the re-vegetation process in the arid desert region	2007,31,66-74
261	5	104.95	37.45	1500	9.6	181.6	TG	GE	14	贾晓红 等 2007 植物生态学报	Soil organic carbon and nitrogen dynamics during the re-vegetation process in the arid desert region	2007,31,66-74
262	6	104.95	37.45	1500	9.6	181.6	TG	GE	4	贾晓红 等 2007 植物生态学报	Soil organic carbon and nitrogen dynamics during the re-vegetation process in the arid desert region	2007,31,66-74
263	1	119.7	43.04	472	6.2	340.5	TG	AP	6	蒋德明 等 2008 干旱区研究	Study on the effects of protection against wind, sand-fixation and soil improvement of Caragana microphylla plantation in Horqin sand land	2008,25,653-658
264	2	119.7	43.04	472	6.2	340.5	TG	AP	11	蒋德明 等 2008 干旱区研究	Study on the effects of protection against wind, sand-fixation and soil improvement of Caragana microphylla plantation in Horqin sand land	2008,25,653-658
265	1	104.4	36.0167	2400	6.2	320	TG	GE	5	蒋金平 2007 兰州大学博士学位论文	Co-variation of vegetation and soil quality during ecosystem restoration in the hilly region of the semiarid Loess plateau	2007 pp.76
266	2	104.4	36.0167	2400	6.2	320	TG	GE	9	蒋金平 2007 兰州大学博士学位论文	Co-variation of vegetation and soil quality during ecosystem restoration in the hilly region of the semiarid Loess plateau	2007 pp.76
267	3	104.4	36.0167	2400	6.2	320	TG	GE	18	蒋金平 2007 兰州大学博士学位论文	Co-variation of vegetation and soil quality during ecosystem restoration in the hilly region of the semiarid Loess plateau	2007 pp.76
268	4	104.4	36.0167	2400	6.2	320	TG	GE	41	蒋金平 2007 兰州大学博士学位论文	Co-variation of vegetation and soil quality during ecosystem restoration in the hilly region of the semiarid Loess plateau	2007 pp.76
269	5	104.4	36.0167	2400	6.2	320	TG	GE		蒋金平 2007 兰州大学博士学位论文	Co-variation of vegetation and soil quality during ecosystem restoration in the hilly region of the semiarid Loess plateau	2007 pp.76
270	1	108.098	36.9833	1488	7.8	483.4	TG	GE	6	焦菊英 2006 植物营养与肥料学报	Soil water and nutrients of vegetation communities under different restoration types on the hilly-gullied Loess Plateau	2006,12,667-674
271	2	108.098	36.9833	1488	7.8	483.4	TG	GE	6	焦菊英 2006 植物营养与肥料学报	Soil water and nutrients of vegetation communities under different restoration types on the hilly-gullied Loess Plateau	2006,12,667-674
272	3	108.098	36.9833	1488	7.8	483.4	TG	GE	20	焦菊英 2006 植物营养与肥料学报	Soil water and nutrients of vegetation communities under different restoration types on the hilly-gullied Loess Plateau	2006,12,667-674
273	4	108.098	36.9833	1488	7.8	483.4	TG	GE	40	焦菊英 2006 植物营养与肥料学报	Soil water and nutrients of vegetation communities under different restoration types on the hilly-gullied Loess Plateau	2006,12,667-674
274	5	108.098	36.3	1488	7.8	483.4	TG	AP	6	焦菊英 2006 植物营养与肥料学报	Soil water and nutrients of vegetation communities under different restoration types on the hilly-gullied Loess Plateau	2006,12,667-674
275	6	108.098	36.9833	1488	7.8	483.4	TG	AP	9	焦菊英 2006 植物营养与肥料学报	Soil water and nutrients of vegetation communities under different restoration types on the hilly-gullied Loess Plateau	2006,12,667-674
276	7	108.098	36.9833	1488	7.8	483.4	TG	AP	4	焦菊英 2006 植物营养与肥料学报	Soil water and nutrients of vegetation communities under different restoration types on the hilly-gullied Loess Plateau	2006,12,667-674
277	8	108.098	36.9833	1488	7.8	483.4	TG	AP	18	焦菊英 2006 植物营养与肥料学报	Soil water and nutrients of vegetation communities under different restoration types on the hilly-gullied Loess Plateau	2006,12,667-674
278	1	111.883	41.7833	1449	3.4	311	TG	EU		焦树英 2006 内蒙古农业大学博士论文	The response of Stipa breviflora grassland ecosystem to sheep stocking rates	2006 pp.72
279	2	111.883	41.7833	1449	3.4	311	TG	EU		焦树英 2006 内蒙古农业大学博士论文	The response of Stipa breviflora grassland ecosystem to sheep stocking rates	2006 pp.72
280	3	111.883	41.7833	1449	3.4	311	TG	EU		焦树英 2006 内蒙古农业大学博士论文	The response of Stipa breviflora grassland ecosystem to sheep stocking rates	pp.72
281	1	103.575	37.1583	2628	8.3	185	TG	EU		焦婷 等 2009 草地学报	Study on the relationsihp between soil enzymes and soil fertilities of temperate desert steppe under different grazing intensities	2009,17,581-587
282	2	103.575	37.1583	2628	8.3	185	TG	EU		焦婷 等 2009 草地学报	Study on the relationsihp between soil enzymes and soil fertilities of temperate desert steppe under different grazing intensities	2009,17,581-587
283	3	103.575	37.1583	2628	8.3	185	TG	GE	6	焦婷 等 2009 草地学报	Study on the relationsihp between soil enzymes and soil fertilities of temperate desert steppe under different grazing intensities	2009,17,581-587
284	6	103.575	37.1583	2628	8.3	185	TG	GE	6	焦婷 等 2009 草地学报	Study on the relationsihp between soil enzymes and soil fertilities of temperate desert steppe under different grazing intensities	2009,17,581-587
285	4	103.575	37.1583	2628	8.3	185	TG	EU		焦婷 等 2009 草地学报	Study on the relationsihp between soil enzymes and soil fertilities of temperate desert steppe under different grazing intensities	2009,17,581-587
286	5	103.575	37.1583	2628	8.3	185	TG	GE	6	焦婷 等 2009 草地学报	Study on the relationsihp between soil enzymes and soil fertilities of temperate desert steppe under different grazing intensities	2009,17,581-587
287	1	105.583	39.1333	1360	8.3	134	TG	GE	2	瞿王龙 等 2004 甘肃林业科技	Influences of overgrazing and exlosure on carbon of soils and characteristics of vegetaiton in desert steppe, Inner Mongolia, North China	2004,29,4-6,40
288	2	105.583	39.1333	1360	8.3	134	TG	GE	6	瞿王龙 等 2004 甘肃林业科技	Influences of overgrazing and exlosure on carbon of soils and characteristics of vegetaiton in desert steppe, Inner Mongolia, North China	2004,29,4-6,40
289	1	122.383	42.7333	226.5	6.2	501.8	TG	GE	21	孔玉华 等 2010 草业科学	Study on the characteristics of soil carbon accumulation and conversion of carbon sink and source of grassland under different land use types	2010,27,40-45
290	1	122.367	42.7167	226.5	6.2	501.8	TG	GE	21	孔玉华 等 2010 草业科学	Study on the characteristics of soil carbon accumulation and conversion of carbon sink and source of grassland under different land use types	2010,27,40-45
291	6	111.9	41.7833	1450	3.4	280	TG	EU		李春莉 等 2008 干旱区资源与环境	The Characteristics of Soil Organic Carbon and the Relatonships between Soil Organic Carbon and Vegetations in Desert Steppe under Different Graziung Gradients	2008,22,134-138
292	4	111.9	41.7833	1450	3.4	280	TG	EU		李春莉 等 2008 干旱区资源与环境	The Characteristics of Soil Organic Carbon and the Relatonships between Soil Organic Carbon and Vegetations in Desert Steppe under Different Graziung Gradients	2008,22,134-138
293	5	111.9	41.7833	1450	3.4	280	TG	EU		李春莉 等 2008 干旱区资源与环境	The Characteristics of Soil Organic Carbon and the Relatonships between Soil Organic Carbon and Vegetations in Desert Steppe under Different Graziung Gradients	2008,22,134-138
294	1	111.9	41.7833	1450	3.4	280	TG	EU		李春莉 等 2008 干旱区资源与环境	The Characteristics of Soil Organic Carbon and the Relatonships between Soil Organic Carbon and Vegetations in Desert Steppe under Different Graziung Gradients	2008,22,134-138
295	2	111.9	41.7833	1450	3.4	280	TG	EU		李春莉 等 2008 干旱区资源与环境	The Characteristics of Soil Organic Carbon and the Relatonships between Soil Organic Carbon and Vegetations in Desert Steppe under Different Graziung Gradients	2008,22,134-138
296	3	111.9	41.7833	1450	3.4	280	TG	EU		李春莉 等 2008 干旱区资源与环境	The Characteristics of Soil Organic Carbon and the Relatonships between Soil Organic Carbon and Vegetations in Desert Steppe under Different Graziung Gradients	2008,22,134-138
297	3	116.367	44.0417	1128	1.1	345	TG	GE	20	李明峰等 2005 中国草地	Effect of land-use change on the contents of C and N in temperate grassland soils	2005,27,1-6
298	2	116.367	44.0417	1128	1.1	345	TG	EU	11	李明峰等 2005 中国草地	Effect of land-use change on the contents of C and N in temperate grassland soils	2005,27,1-6
299	1	116.367	44.0417	1128	1.1	345	TG	CA		李明峰等 2005 中国草地	Effect of land-use change on the contents of C and N in temperate grassland soils	2005,27,1-6
300	1	123.55	44.5667	150	4.9	445	TG	EU	4	李强 2010 东北师范大学硕士学位论文	The effect of different restoration measures on degraded grassland in Songnen plain	2010 pp.15
301	2	123.55	44.5667	150	4.9	445	TG	EU	4	李强 2010 东北师范大学硕士学位论文	The effect of different restoration measures on degraded grassland in Songnen plain	2010 pp.15
302	3	123.55	44.5667	150	4.9	445	TG	EU	4	李强 2010 东北师范大学硕士学位论文	The effect of different restoration measures on degraded grassland in Songnen plain	2010 pp.15
303	4	123.55	44.5667	150	4.9	445	TG	EU	4	李强 2010 东北师范大学硕士学位论文	The effect of different restoration measures on degraded grassland in Songnen plain	2010 pp.15
304	5	123.55	44.5667	150	4.9	445	TG	EU		李强 2010 东北师范大学硕士学位论文	The effect of different restoration measures on degraded grassland in Songnen plain	2010 pp.15
305	6	123.55	44.5667	150	4.9	445	TG	EU		李强 2010 东北师范大学硕士学位论文	The effect of different restoration measures on degraded grassland in Songnen plain	2010 pp.15
306	7	123.55	44.5667	150	4.9	445	TG	GE	6	李强 2010 东北师范大学硕士学位论文	The effect of different restoration measures on degraded grassland in Songnen plain	2010 pp.15
307	8	123.55	44.5667	150	4.9	445	TG	GE	4	李强 2010 东北师范大学硕士学位论文	The effect of different restoration measures on degraded grassland in Songnen plain	2010 pp.15
308	4	116.667	43.55	1200	1.1	345	TG	EU		李香真，陈佐忠 1998 草地学报	Influences of stocking rates on C, N, P contents in plant-soil system	1998,6,90-98
309	6	116.667	43.55	1200	1.1	345	TG	EU		李香真，陈佐忠 1998 草地学报	Influences of stocking rates on C, N, P contents in plant-soil system	1998,6,90-98
310	1	116.667	43.55	1200	1.1	345	TG	EU	8	李香真，陈佐忠 1998 草地学报	Influences of stocking rates on C, N, P contents in plant-soil system	1998,6,90-98
311	2	116.667	43.55	1200	1.1	345	TG	EU		李香真，陈佐忠 1998 草地学报	Influences of stocking rates on C, N, P contents in plant-soil system	1998,6,90-98
312	3	116.667	43.55	1200	1.1	345	TG	EU		李香真，陈佐忠 1998 草地学报	Influences of stocking rates on C, N, P contents in plant-soil system	1998,6,90-98
313	1	104.233	36.5833	1960	5	360	TG	GE	1	李晓东 2009 兰州大学硕士学位论文	Effects of land use regimes on soil carbon in the Loess Plateau, Gansu, China	2009 pp.30
314	1	117.733	44.3333	1182	1	345	TG	GE		李耀 2010 内蒙古农业大学硕士学位论文	Physical and chemical properties of different grassland types in response to grazing systems	pp.49
315	2	117.733	44.3333	1182	1	345	TG	EU		李耀 2010 内蒙古农业大学硕士学位论文	Physical and chemical properties of different grassland types in response to grazing systems	pp.49
316	3	117.733	44.3333	1182	1	345	TG	EU		李耀 2010 内蒙古农业大学硕士学位论文	Physical and chemical properties of different grassland types in response to grazing systems	pp.49
317	4	117.733	44.3333	1182	1	345	TG	EU		李耀 2010 内蒙古农业大学硕士学位论文	Physical and chemical properties of different grassland types in response to grazing systems	pp.49
318	5	117.733	44.3333	1182	1	345	TG	EU		李耀 2010 内蒙古农业大学硕士学位论文	Physical and chemical properties of different grassland types in response to grazing systems	pp.49
319	1	112.783	42.2667	1199	6.2	165.23	TG	EU		李耀 2010 内蒙古农业大学硕士学位论文	Physical and chemical properties of different grassland types in response to grazing systems	pp.49
320	2	112.783	42.2667	1199	6.2	165.23	TG	EU		李耀 2010 内蒙古农业大学硕士学位论文	Physical and chemical properties of different grassland types in response to grazing systems	pp.49
321	1	116.158	43.95	1068	1.4	285	TG	EU		李耀 2010 内蒙古农业大学硕士学位论文	Physical and chemical properties of different grassland types in response to grazing systems	pp.49
322	2	116.158	43.95	1068	1.4	285	TG	EU		李耀 2010 内蒙古农业大学硕士学位论文	Physical and chemical properties of different grassland types in response to grazing systems	pp.49
323	6	99.8583	34.4917	4000	0		AG+MG	EU		李以康 等 2008 中国草地学报	Effect of typical alpine meadow degradation on soil enzyme and soil nutrient in source region of three rivers	2008,30，51-58
324	4	99.8583	34.4917	4000	0		AG+MG	EU		李以康 等 2008 中国草地学报	Effect of typical alpine meadow degradation on soil enzyme and soil nutrient in source region of three rivers	2008,30，51-58
325	5	99.8583	34.4917	4000	0		AG+MG	EU		李以康 等 2008 中国草地学报	Effect of typical alpine meadow degradation on soil enzyme and soil nutrient in source region of three rivers	2008,30，51-58
326	1	99.8583	34.4917	4000	0		AG+MG	EU		李以康 等 2008 中国草地学报	Effect of typical alpine meadow degradation on soil enzyme and soil nutrient in source region of three rivers	2008,30，51-58
327	2	99.8583	34.4917	4000	0		AG+MG	EU		李以康 等 2008 中国草地学报	Effect of typical alpine meadow degradation on soil enzyme and soil nutrient in source region of three rivers	2008,30，51-58
328	3	99.8583	34.4917	4000	0		AG+MG	EU		李以康 等 2008 中国草地学报	Effect of typical alpine meadow degradation on soil enzyme and soil nutrient in source region of three rivers	2008,30，51-58
329	1	100.4	39.2333	1350	7.6	79	TG	AP	5	李银科 等 2007 甘肃农业大学学报	Effects of land use on organic carbon and nutirent contents in desert soil	2007,42,103-107
330	4	120.7	42.9167	360	6.5	366	TG	GE	13	李玉强 等 2006 草业学报	Soil respiration, carbon balance and carbon storage of sandy grassland under post-grazing natural restoration	2006,15,25-31
331	5	120.7	42.9167	360	6.5	366	TG	EU	13	李玉强 等 2006 草业学报	Soil respiration, carbon balance and carbon storage of sandy grassland under post-grazing natural restoration	2006,15,25-31
332	6	120.7	42.9167	360	6.5	366	TG	GE	13	李玉强 等 2006 草业学报	Soil respiration, carbon balance and carbon storage of sandy grassland under post-grazing natural restoration	2006,15,25-31
333	1	120.7	42.9167	360	6.5	366	TG	GE	13	李玉强 等 2006 草业学报	Soil respiration, carbon balance and carbon storage of sandy grassland under post-grazing natural restoration	2006,15,25-31
334	2	120.7	42.9167	360	6.5	366	TG	EU	13	李玉强 等 2006 草业学报	Soil respiration, carbon balance and carbon storage of sandy grassland under post-grazing natural restoration	2006,15,25-31
335	3	120.7	42.9167	360	6.5	366	TG	EU	13	李玉强 等 2006 草业学报	Soil respiration, carbon balance and carbon storage of sandy grassland under post-grazing natural restoration	2006,15,25-31
336	1	110.367	38.8167	1114	8.4	437.4	TG	GE	4	李裕元 等 2007 生态学报	Impact of grassland recovery and reconstruction on soil organic carbon in the northern Loess Plateau	2007,27,2279-2287
337	2	110.367	38.8167	1114	8.4	437.4	TG	AP	30	李裕元 等 2007 生态学报	Impact of grassland recovery and reconstruction on soil organic carbon in the northern Loess Plateau	2007,27,2279-2287
338	3	110.367	38.8167	1114	8.4	437.4	TG	AP	30	李裕元 等 2007 生态学报	Impact of grassland recovery and reconstruction on soil organic carbon in the northern Loess Plateau	2007,27,2279-2287
339	3	101.317	37.6167	3200	-1.7	618	AG+MG	CA	16	李月梅 等 2005 地理科学进展	Preliminary research of effect of cultivation on soil organic carbon in alpine meadow	2005,24,59-65
340	2	101.317	37.6167	3200	-1.7	618	AG+MG	CA	11	李月梅 等 2005 地理科学进展	Preliminary research of effect of cultivation on soil organic carbon in alpine meadow	2005,24,59-65
341	1	101.317	37.6167	3200	-1.7	618	AG+MG	CA	1	李月梅 等 2005 地理科学进展	Preliminary research of effect of cultivation on soil organic carbon in alpine meadow	2005,24,59-65
342	4	101.317	37.6167	3200	-1.7	618	AG+MG	CA	20	李月梅 等 2005 地理科学进展	Preliminary research of effect of cultivation on soil organic carbon in alpine meadow	2005,24,59-65
343	2	102.55	31.7833	3897	0.9	753	AG+MG	EU		李志丹 2004 四川农业大学硕士学位论文	Degradation succession of alpine grassland in northwest Sichuan	2004 pp.22
344	3	102.55	31.7833	3897	0.9	753	AG+MG	EU		李志丹 2004 四川农业大学硕士学位论文	Degradation succession of alpine grassland in northwest Sichuan	2004 pp.22
345	4	102.55	31.7833	3897	0.9	753	AG+MG	EU		李志丹 2004 四川农业大学硕士学位论文	Degradation succession of alpine grassland in northwest Sichuan	2004 pp.22
346	5	102.55	31.7833	3897	0.9	753	AG+MG	EU		李志丹 2004 四川农业大学硕士学位论文	Degradation succession of alpine grassland in northwest Sichuan	2004 pp.22
347	6	102.55	31.7833	3897	0.9	753	AG+MG	EU		李志丹 2004 四川农业大学硕士学位论文	Degradation succession of alpine grassland in northwest Sichuan	2004 pp.22
348	1	103.55	32.85	3400	2.8	717.7	AG+MG	GE		刘兵 2005 中国科学院成都生物研究所	Characteristics of soil element distributions of high-altitude meadow ecosystems under different managements and degradation stages	2005 pp.21
349	2	103.55	32.85	3400	2.8	717.7	AG+MG	EU		刘兵 2005 中国科学院成都生物研究所	Characteristics of soil element distributions of high-altitude meadow ecosystems under different managements and degradation stages	2005 pp.21
350	3	102.55	31.7833	3508	0.9	753	AG+MG	EU		刘兵 等 2007 中国生态农业学报	Characteristics of soil nutrient distribution in high-altitude meadow ecosystems with different management and degradation scenarios	2007,15,45-48
351	4	102.55	31.7833	3526	0.9	753	AG+MG	EU		刘兵 等 2007 中国生态农业学报	Characteristics of soil nutrient distribution in high-altitude meadow ecosystems with different management and degradation scenarios	2007,15,45-48
352	1	102.583	32.9	3418	2.8	718	AG+MG	GE		刘兵 等 2007 中国生态农业学报	Characteristics of soil nutrient distribution in high-altitude meadow ecosystems with different management and degradation scenarios	2007,15,45-48
353	2	102.583	32.9	3416	2.8	718	AG+MG	EU		刘兵 等 2007 中国生态农业学报	Characteristics of soil nutrient distribution in high-altitude meadow ecosystems with different management and degradation scenarios	2007,15,45-48
354	1	100.217	34.45	3980	-4	500	AG+MG	GE	1	刘德梅 2009 甘肃农业大学硕士学位论文	Impacts of fencing on 'black soil beach' sowing grassland in the Yangtze and Yellow river regions	2009 pp.21
355	2	100.217	34.45	3980	-4	500	AG+MG	GE	2	刘德梅 2009 甘肃农业大学硕士学位论文	Impacts of fencing on 'black soil beach' sowing grassland in the Yangtze and Yellow river regions	pp.21
356	1	112.788	42.2739	1200	5.8	183	TG	GE	7	刘红梅 2007 内蒙古农业大学硕士论文	Effect of different rotational grazing time on the plant population and the soil of desert steppe	2007 pp.30
357	3	112.788	42.2739	1200	5.8	183	TG	EU	2	刘红梅 2007 内蒙古农业大学硕士论文	Effect of different rotational grazing time on the plant population and the soil of desert steppe	pp.30
358	4	112.788	42.2739	1200	5.8	183	TG	EU	3	刘红梅 2007 内蒙古农业大学硕士论文	Effect of different rotational grazing time on the plant population and the soil of desert steppe	pp.30
359	9	112.788	42.2739	1200	5.8	183	TG	EU	8	刘红梅 2007 内蒙古农业大学硕士论文	Effect of different rotational grazing time on the plant population and the soil of desert steppe	pp.30
360	7	112.788	42.2739	1200	5.8	183	TG	EU	6	刘红梅 2007 内蒙古农业大学硕士论文	Effect of different rotational grazing time on the plant population and the soil of desert steppe	pp.30
361	2	112.788	42.2739	1200	5.8	183	TG	EU	1	刘红梅 2007 内蒙古农业大学硕士论文	Effect of different rotational grazing time on the plant population and the soil of desert steppe	pp.30
362	8	112.788	42.2739	1200	5.8	183	TG	EU	7	刘红梅 2007 内蒙古农业大学硕士论文	Effect of different rotational grazing time on the plant population and the soil of desert steppe	pp.30
363	6	112.788	42.2739	1200	5.8	183	TG	EU	5	刘红梅 2007 内蒙古农业大学硕士论文	Effect of different rotational grazing time on the plant population and the soil of desert steppe	pp.30
364	5	112.788	42.2739	1200	5.8	183	TG	EU	4	刘红梅 2007 内蒙古农业大学硕士论文	Effect of different rotational grazing time on the plant population and the soil of desert steppe	pp.30
365	1	106.467	36.0167	1632	6.9	420	TG	CA		刘梦云 等 2005a 西北农林科技大学学报	Features of soil chemical property under different land use	2005,33,39-42
366	2	106.467	36.0167	1632	6.9	420	TG	CA		刘梦云 等 2005a 西北农林科技大学学报	Features of soil chemical property under different land use	2005,33,39-42
367	6	116.575	42.7833	1200	1.1	345	TG	EU	4	刘楠，张英俊 2010 草业科学	Effects of grazing on soil organic carbon and total nitrogen intypical steppe	2010,27,11-14
368	7	116.575	42.7833	1200	1.1	345	TG	EU	4	刘楠，张英俊 2010 草业科学	Effects of grazing on soil organic carbon and total nitrogen intypical steppe	2010,27,11-14
369	1	116.575	42.7833	1200	1.1	345	TG	GE	4	刘楠，张英俊 2010 草业科学	Effects of grazing on soil organic carbon and total nitrogen intypical steppe	2010,27,11-14
370	2	116.575	42.7833	1200	1.1	345	TG	EU	4	刘楠，张英俊 2010 草业科学	Effects of grazing on soil organic carbon and total nitrogen intypical steppe	2010,27,11-14
371	3	116.575	42.7833	1200	1.1	345	TG	EU	4	刘楠，张英俊 2010 草业科学	Effects of grazing on soil organic carbon and total nitrogen intypical steppe	2010,27,11-14
372	4	116.575	42.7833	1200	1.1	345	TG	EU	4	刘楠，张英俊 2010 草业科学	Effects of grazing on soil organic carbon and total nitrogen intypical steppe	2010,27,11-14
373	5	116.575	42.7833	1200	1.1	345	TG	EU	4	刘楠，张英俊 2010 草业科学	Effects of grazing on soil organic carbon and total nitrogen intypical steppe	2010,27,11-14
374	8	116.575	42.7833	1200	1.1	345	TG	EU	4	刘楠，张英俊 2010 草业科学	Effects of grazing on soil organic carbon and total nitrogen intypical steppe	2010,27,11-14
375	1	116.267	41.7333	1460	1	400	TG	EU		刘亚军 2009 河北农业大学硕士学位论文	Effect of different grazing intensities on vegetation and soil physical and chemical character	2009 pp.22
376	2	116.267	41.7333	1460	1	400	TG	EU		刘亚军 2009 河北农业大学硕士学位论文	Effect of different grazing intensities on vegetation and soil physical and chemical character	2009 pp.22
377	3	116.267	41.7333	1460	1	400	TG	EU		刘亚军 2009 河北农业大学硕士学位论文	Effect of different grazing intensities on vegetation and soil physical and chemical character	2009 pp.22
378	4	116.267	41.7333	1460	1	400	TG	EU		刘亚军 2009 河北农业大学硕士学位论文	Effect of different grazing intensities on vegetation and soil physical and chemical character	2009 pp.22
379	5	116.267	41.7333	1460	1	400	TG	EU		刘亚军 2009 河北农业大学硕士学位论文	Effect of different grazing intensities on vegetation and soil physical and chemical character	2009 pp.22
380	6	116.267	41.7333	1460	1	400	TG	EU		刘亚军 2009 河北农业大学硕士学位论文	Effect of different grazing intensities on vegetation and soil physical and chemical character	2009 pp.22
381	1	116.675	43.5458	1200	1.1	345	TG	EU	3	刘艳 2004 内蒙古农业大学硕士论文	Comparison between rotational and continuous grazing systems in typical steppe	2004 pp.34
382	2	116.675	43.5458	1200	1.1	345	TG	GE	3	刘艳 2004 内蒙古农业大学硕士论文	Comparison between rotational and continuous grazing systems in typical steppe	2004 pp.34
383	1	98.7333	34.0667	4402	-4	585.5	AG+MG	EU		刘育红 等 2009 西北农业学报	The influence of "Balck Beach" to soil nutrient on alpine meadow	2009,18,304-308
384	2	98.9167	34.9333	4432	-4	585.5	AG+MG	EU		刘育红 等 2009 西北农业学报	The influence of "Balck Beach" to soil nutrient on alpine meadow	2009,18,304-308
385	1	109.183	36.0833	1230	9	576.7	TG	GE	1	吕春花和郑粉莉 2009 中国水土保持科学	Evaluation of soil quality during vegetation restoration in the Ziwuling area of Loess Plateau	2009,7,12-18
386	2	109.183	36.0833	1230	9	576.7	TG	GE	5	吕春花和郑粉莉 2009 中国水土保持科学	Evaluation of soil quality during vegetation restoration in the Ziwuling area of Loess Plateau	2009,7,12-18
387	3	109.183	36.0833	1230	9	576.7	TG	GE	10	吕春花和郑粉莉 2009 中国水土保持科学	Evaluation of soil quality during vegetation restoration in the Ziwuling area of Loess Plateau	2009,7,12-18
388	4	109.183	36.0833	1230	9	576.7	TG	GE	20	吕春花和郑粉莉 2009 中国水土保持科学	Evaluation of soil quality during vegetation restoration in the Ziwuling area of Loess Plateau	2009,7,12-18
389	5	109.183	36.0833	1230	9	576.7	TG	GE	30	吕春花和郑粉莉 2009 中国水土保持科学	Evaluation of soil quality during vegetation restoration in the Ziwuling area of Loess Plateau	2009,7,12-18
390	6	109.183	36.0833	1230	9	576.7	TG	GE	40	吕春花和郑粉莉 2009 中国水土保持科学	Evaluation of soil quality during vegetation restoration in the Ziwuling area of Loess Plateau	2009,7,12-18
391	8	109.183	36.0833	1230	9	576.7	TG	GE	140	吕春花和郑粉莉 2009 中国水土保持科学	Evaluation of soil quality during vegetation restoration in the Ziwuling area of Loess Plateau	2009,7,12-18
392	1	101.667	36.9333	2890	2.8	508	TG	AP	9	吕粉桃 2007 北京林业大学博士学位论文	The characteristics of habitat succession and its evaluation of different vegetation in Datong County	2007 pp.68
393	11	119.45	49.3333	599	0.2	490.8	TG	GE	1	吕世海 2005 北京林业大学 博士学位论文	Study on the characteristics of desertification grassland ecosystem and the effects of fencing improvement in Hulunbeir steppe	2005 pp.69
394	12	119.45	49.3333	599	0.2	490.8	TG	GE	4	吕世海 2005 北京林业大学 博士学位论文	Study on the characteristics of desertification grassland ecosystem and the effects of fencing improvement in Hulunbeir steppe	2005 pp.69
395	13	119.45	49.3333	599	0.2	490.8	TG	GE	7	吕世海 2005 北京林业大学 博士学位论文	Study on the characteristics of desertification grassland ecosystem and the effects of fencing improvement in Hulunbeir steppe	2005 pp.69
396	14	119.45	49.3333	599	0.2	490.8	TG	GE	11	吕世海 2005 北京林业大学 博士学位论文	Study on the characteristics of desertification grassland ecosystem and the effects of fencing improvement in Hulunbeir steppe	2005 pp.69
397	15	119.45	49.3333	599	0.2	490.8	TG	GE	17	吕世海 2005 北京林业大学 博士学位论文	Study on the characteristics of desertification grassland ecosystem and the effects of fencing improvement in Hulunbeir steppe	2005 pp.69
398	3						TG	EU		吕世海 2005 北京林业大学 博士学位论文	Study on the characteristics of desertification grassland ecosystem and the effects of fencing improvement in Hulunbeir steppe	2005 pp.132
399	2						TG	EU		吕世海 2005 北京林业大学 博士学位论文	Study on the characteristics of desertification grassland ecosystem and the effects of fencing improvement in Hulunbeir steppe	2005 pp.132
400	1						TG	EU		吕世海 2005 北京林业大学 博士学位论文	Study on the characteristics of desertification grassland ecosystem and the effects of fencing improvement in Hulunbeir steppe	2005 pp.132
401							TG	EU		吕世海 2005 北京林业大学 博士学位论文	Study on the characteristics of desertification grassland ecosystem and the effects of fencing improvement in Hulunbeir steppe	2005 pp.132
402							TG	EU		吕世海 2005 北京林业大学 博士学位论文	Study on the characteristics of desertification grassland ecosystem and the effects of fencing improvement in Hulunbeir steppe	2005 pp.132
403							TG	EU		吕世海 2005 北京林业大学 博士学位论文	Study on the characteristics of desertification grassland ecosystem and the effects of fencing improvement in Hulunbeir steppe	2005 pp.132
404	1	109.533	36.45	1354	9.8	558	TG	CA		马玉红 等 2007 自然资源学报	Influence of vegetation types on soil organic C at Yangou catchment in the Loess hilly-gully region	2007,22,97-105
405	2	109.533	36.45	1354	9.8	558	TG	AP		马玉红 等 2007 自然资源学报	Influence of vegetation types on soil organic C at Yangou catchment in the Loess hilly-gully region	2007,22,97-105
406	1	115.333	41.85	1458	1.6	407	TG	EU		宁发 等 2008 中国草地学报	Effects of disturbance ways on soil physical and chemical properties	2008,30,46-50
407	2	115.333	41.85	1458	1.6	407	TG	EU		宁发 等 2008 中国草地学报	Effects of disturbance ways on soil physical and chemical properties	2008,30,46-50
408	1	115.183	41.7167	1381	1.6	407	TG	EU		宁发 等 2008 中国草地学报	Effects of disturbance ways on soil physical and chemical properties	2008,30,46-50
409	2	115.2	41.7	1413	1.6	407	TG	GE	5	宁发 等 2008 中国草地学报	Effects of disturbance ways on soil physical and chemical properties	2008,30,46-50
410	1	105.583	39.1333	1360	8.1	134	TG	GE	6	裴世芳 2007 兰州大学博士学位论文	Effects of grazing and exclosure on soil and vegetation in Alxa desert steppe	2007 pp.48
411	2	105.583	39.1333	1360	8.1	134	TG	GE	2	裴世芳 2007 兰州大学博士学位论文	Effects of grazing and exclosure on soil and vegetation in Alxa desert steppe	2007 pp.48
412	1	123.75	44.75	150	4.9	470.6	TG	CA	10	平立凤 等 2004 应用生态学报	Propertie of organic matter in natural and reclaimed steppe soil	2004,15,824-826
413	6	100.84	34.14	3760	-4	500	AG+MG	EU		齐文娟 2007 甘肃农业大学硕士学位论文	Studies on quantity dynamics of soil microorganism and the relation with soil nutrients of alpine meadow in the headwater area of Yellow River	2007 pp.31
414	1	100.84	34.14	3760	-4	500	AG+MG	EU		齐文娟 2007 甘肃农业大学硕士学位论文	Studies on quantity dynamics of soil microorganism and the relation with soil nutrients of alpine meadow in the headwater area of Yellow River	2007 pp.31
415	2	100.84	34.14	3760	-4	500	AG+MG	EU		齐文娟 2007 甘肃农业大学硕士学位论文	Studies on quantity dynamics of soil microorganism and the relation with soil nutrients of alpine meadow in the headwater area of Yellow River	2007 pp.31
416	3	100.84	34.14	3760	-4	500	AG+MG	AP	2	齐文娟 2007 甘肃农业大学硕士学位论文	Studies on quantity dynamics of soil microorganism and the relation with soil nutrients of alpine meadow in the headwater area of Yellow River	2007 pp.31
417	4	100.84	34.14	3760	-4	500	AG+MG	AP	4	齐文娟 2007 甘肃农业大学硕士学位论文	Studies on quantity dynamics of soil microorganism and the relation with soil nutrients of alpine meadow in the headwater area of Yellow River	2007 pp.31
418	5	100.84	34.14	3760	-4	500	AG+MG	AP	6	齐文娟 2007 甘肃农业大学硕士学位论文	Studies on quantity dynamics of soil microorganism and the relation with soil nutrients of alpine meadow in the headwater area of Yellow River	2007 pp.31
419	3	100.217	34.45	3980	-2.7	500	AG+MG	EU		乔有明 2009 青海大学 硕士学位论文	Effects of different land-use types and vegetation degradation on soil carbon and nitrogen content of the alpine steppes in the northern region of the Qinghai Lake	2009 pp.47
420	1						TG	AP	4	秦嘉海 等 2004 土壤	Solonchak resources and soil building effect of salt-tolerant forage grasses	2004,36,71-75
421	2						TG	AP	3	秦嘉海 等 2004 土壤	Solonchak resources and soil building effect of salt-tolerant forage grasses	2004,36,71-75
422	3						TG	AP	2	秦嘉海 等 2004 土壤	Solonchak resources and soil building effect of salt-tolerant forage grasses	2004,36,71-75
423	4						TG	AP	1	秦嘉海 等 2004 土壤	Solonchak resources and soil building effect of salt-tolerant forage grasses	2004,36,71-75
424	1	109.183	36.0833	1230	9	576	TG	AP		邱莉萍 2009 中国环境科学	Effects of land-use type on soil organic matter and carbon management index in Ziwuling area	2009,29,84-89
425	1	119.125	43.825	790	4.9	358	TG	GE	1	邵新庆 等 2008 草地学报	Dynamics of soil physicochemical properties during the natural restoration and succession of typical steppe in Inner Mongolia autonomous region	2008,16,566-571
426	2	119.125	43.825	790	4.9	358	TG	GE	3	邵新庆 等 2008 草地学报	Dynamics of soil physicochemical properties during the natural restoration and succession of typical steppe in Inner Mongolia autonomous region	2008,16,566-571
427	3	119.125	43.825	790	4.9	358	TG	GE	5	邵新庆 等 2008 草地学报	Dynamics of soil physicochemical properties during the natural restoration and succession of typical steppe in Inner Mongolia autonomous region	2008,16,566-571
428	4	119.125	43.825	790	4.9	358	TG	GE	9	邵新庆 等 2008 草地学报	Dynamics of soil physicochemical properties during the natural restoration and succession of typical steppe in Inner Mongolia autonomous region	2008,16,566-571
429	1						TG	CA		盛学斌 等 2004 应用生态学报	Effect of land-use change on soil habitat in north Hebei plateau during last 50 years	2004,15,589-592
430	2	116.667	43.5333	1275	1.1	345	TG	GE		盛学斌，赵玉萍 1997 土壤通报	Effect of grassland biomass on soil organic matter	1997,28,244-245
431	1	116.667	43.5333	1275	1.1	345	TG	GE		盛学斌，赵玉萍 1997 土壤通报	Effect of grassland biomass on soil organic matter	1997,28,244-245
432	2	116.667	43.55	1268	-0.4	350	TG	GE		盛学斌和赵玉萍 1997 环境科学学报	Characteristics of humic substances in degraded grass farm soils	1997,17,455-458
433	1	116.667	43.55	1268	-0.4	350	TG	GE		盛学斌和赵玉萍 1997 环境科学学报	Characteristics of humic substances in degraded grass farm soils	1997,17,455-458
434	1	119.65	43.0333	479	4.9	445	TG	EU		施春健 2007 中国科学院沈阳应用生态研究所	Spatial variability of soil nutrient in Sandy grassland of Kerrqin	2007 pp.73
435	1	109.317	36.85	1220	8.8	541	TG	CA	1	宋娟丽 2009a 西北农林科技大学学报；2009b 干旱地区农业研究	Evolution of soil enzyme activities and physical and chemical characteristics during vegetation restoration on abandoned cropland	2009,37,103-107
436	2	109.317	36.85	1220	8.8	541	TG	CA	2	宋娟丽 2009a 西北农林科技大学学报；2009b 干旱地区农业研究	Evolution of soil enzyme activities and physical and chemical characteristics during vegetation restoration on abandoned cropland	2009,37,103-107
437	3	109.317	36.85	1220	8.8	541	TG	CA	3	宋娟丽 2009a 西北农林科技大学学报；2009b 干旱地区农业研究	Evolution of soil enzyme activities and physical and chemical characteristics during vegetation restoration on abandoned cropland	2009,37,103-107
438	4	109.317	36.85	1220	8.8	541	TG	CA	4	宋娟丽 2009a 西北农林科技大学学报；2009b 干旱地区农业研究	Evolution of soil enzyme activities and physical and chemical characteristics during vegetation restoration on abandoned cropland	2009,37,103-107
439	5	109.317	36.85	1220	8.8	541	TG	CA	5	宋娟丽 2009a 西北农林科技大学学报；2009b 干旱地区农业研究	Evolution of soil enzyme activities and physical and chemical characteristics during vegetation restoration on abandoned cropland	2009,37,103-107
440	6	109.317	36.85	1220	8.8	541	TG	CA	6	宋娟丽 2009a 西北农林科技大学学报；2009b 干旱地区农业研究	Evolution of soil enzyme activities and physical and chemical characteristics during vegetation restoration on abandoned cropland	2009,37,103-107
441	7	109.317	36.85	1220	8.8	541	TG	CA	7	宋娟丽 2009a 西北农林科技大学学报；2009b 干旱地区农业研究	Evolution of soil enzyme activities and physical and chemical characteristics during vegetation restoration on abandoned cropland	2009,37,103-107
442	8	109.317	36.85	1220	8.8	541	TG	CA	8	宋娟丽 2009a 西北农林科技大学学报；2009b 干旱地区农业研究	Evolution of soil enzyme activities and physical and chemical characteristics during vegetation restoration on abandoned cropland	2009,37,103-107
443	9	109.317	36.85	1220	8.8	541	TG	CA	12	宋娟丽 2009a 西北农林科技大学学报；2009b 干旱地区农业研究	Evolution of soil enzyme activities and physical and chemical characteristics during vegetation restoration on abandoned cropland	2009,37,103-107
444	10	109.317	36.85	1220	8.8	541	TG	CA	14	宋娟丽 2009a 西北农林科技大学学报；2009b 干旱地区农业研究	Evolution of soil enzyme activities and physical and chemical characteristics during vegetation restoration on abandoned cropland	2009,37,103-107
445	11	109.317	36.85	1220	8.8	541	TG	CA	19	宋娟丽 2009a 西北农林科技大学学报；2009b 干旱地区农业研究	Evolution of soil enzyme activities and physical and chemical characteristics during vegetation restoration on abandoned cropland	2009,37,103-107
446	12	109.317	36.85	1220	8.8	541	TG	CA	24	宋娟丽 2009a 西北农林科技大学学报；2009b 干旱地区农业研究	Evolution of soil enzyme activities and physical and chemical characteristics during vegetation restoration on abandoned cropland	2009,37,103-107
447	13	109.317	36.85	1220	8.8	541	TG	CA	29	宋娟丽 2009a 西北农林科技大学学报；2009b 干旱地区农业研究	Evolution of soil enzyme activities and physical and chemical characteristics during vegetation restoration on abandoned cropland	2009,37,103-107
448	1	120.7	42.9167	359	6.4	364.6	TG	GE	5	苏永中 等 2004 土壤学报	Spatial pattern of soil chemical properties in degraded sandy grassland under post-grazing natural restoration in Horqin sandy land	2004,41,369-374
449	1	110	40.3	1100	6	310	TG	AP	2	套格图 等 2008 中国沙漠	Effect of Perrennial Cultivated Forage on Soil Respiraiton of Sandy Land	2008,28,301-305
450	2	110	40.3	1100	6	310	TG	AP	2	套格图 等 2008 中国沙漠	Effect of Perrennial Cultivated Forage on Soil Respiraiton of Sandy Land	2008,28,301-305
451	3	110	40.3	1100	6	310	TG	AP	1	套格图 等 2008 中国沙漠	Effect of Perrennial Cultivated Forage on Soil Respiraiton of Sandy Land	2008,28,301-305
452	4	110	40.3	1100	6	310	TG	AP	1	套格图 等 2008 中国沙漠	Effect of Perrennial Cultivated Forage on Soil Respiraiton of Sandy Land	2008,28,301-305
453	1	123.842	44.5417	150	4.9	445	TG	GE	1	田洪艳 等 2001 东北师大学报自然科学版	The change of soil and vegetation with different years of leaving uncultivated	2001,33,72-77
454	3	123.842	44.5417	150	4.9	445	TG	GE	4	田洪艳 等 2001 东北师大学报自然科学版	The change of soil and vegetation with different years of leaving uncultivated	2001,33,72-77
455	2	123.842	44.5417	150	4.9	445	TG	GE	2	田洪艳 等 2001 东北师大学报自然科学版	The change of soil and vegetation with different years of leaving uncultivated	2001,33,72-77
456	8	123.55	44.5667	150	4.9	445	TG	CA	40	田洪艳 等 2001 干旱区研究	The study on the disturbance ecological effect of reclamation of grassland on soil and vegetation	2001,18,67-71
457	6	123.55	44.5667	150	4.9	445	TG	CA	20	田洪艳 等 2001 干旱区研究	The study on the disturbance ecological effect of reclamation of grassland on soil and vegetation	2001,18,67-71
458	5	123.55	44.5667	150	4.9	445	TG	CA	15	田洪艳 等 2001 干旱区研究	The study on the disturbance ecological effect of reclamation of grassland on soil and vegetation	2001,18,67-71
459	7	123.55	44.5667	150	4.9	445	TG	CA	30	田洪艳 等 2001 干旱区研究	The study on the disturbance ecological effect of reclamation of grassland on soil and vegetation	2001,18,67-71
460	1	123.55	44.5667	150	4.9	445	TG	CA	2	田洪艳 等 2001 干旱区研究	The study on the disturbance ecological effect of reclamation of grassland on soil and vegetation	2001,18,67-71
461	3	123.55	44.5667	150	4.9	445	TG	CA	5	田洪艳 等 2001 干旱区研究	The study on the disturbance ecological effect of reclamation of grassland on soil and vegetation	2001,18,67-71
462	4	123.55	44.5667	150	4.9	445	TG	CA	10	田洪艳 等 2001 干旱区研究	The study on the disturbance ecological effect of reclamation of grassland on soil and vegetation	2001,18,67-71
463	2	123.55	44.5667	150	4.9	445	TG	CA	3	田洪艳 等 2001 干旱区研究	The study on the disturbance ecological effect of reclamation of grassland on soil and vegetation	2001,18,67-71
464	2	116.367	42.1833	1475	1.6	385	TG	GE	3	万景利 2008 内蒙古农业大学硕士论文	The studies on effects of artificial fencing restoration of vegetation and plants diversity in Duolun County	2008 pp.34
465	2	101.183	37.6667	3225	-1.7	600	AG+MG	EU		王长庭 等 2008 草业学报	Vegetation roots and soil physical and chemical characteristic changes in Kobresia pygmaca meadow under different grazing gradients	2008,10,9-15
466	1	114.717	41.15	1406	1	430.7	TG	AP		王殿武 等 1999 草业学报	Effects of rape-legume-grass mixed pastures on soil in cold semi-arid region with high elevation	1999,8,1-9
467	2	124.767	46.8667	146	4	428	TG	EU		王进 等 2011 中国沙漠	Comparision of soil physical and chemical properties in the desertification process of Hulunbeier Sandy land and Songnen land	2011,31,309-314
468	3	116.817	48.6667	146	-0.4	268	TG	EU		王进 等 2011 中国沙漠	Comparision of soil physical and chemical properties in the desertification process of Hulunbeier Sandy land and Songnen land	2011,31,309-314
469	4	116.817	48.6667	146	-0.4	268	TG	EU		王进 等 2011 中国沙漠	Comparision of soil physical and chemical properties in the desertification process of Hulunbeier Sandy land and Songnen land	2011,31,309-314
470	5	116.817	48.6667	146	-0.4	268	TG	EU		王进 等 2011 中国沙漠	Comparision of soil physical and chemical properties in the desertification process of Hulunbeier Sandy land and Songnen land	2011,31,309-314
471	1	104.417	36.0333	2345	6.2	328.1	TG	AP		王俊 等 2005 应用生态学报	Dynamics of soil nitrogen, phosphorus and organic matter in alfalfa-crop rotated farmland in semiarid area of Northwest China	2005,16,439-444
472	1	117.933	44.6667	1055	1	345	TG	EU	3	王明君 2008 内蒙古农业大学博士论文	Effects of different grazing intensities on grassland ecosystem health of Leymus chinensis meadow steppe	2008 pp.70
473	2	117.933	44.6667	1055	1	345	TG	EU	3	王明君 2008 内蒙古农业大学博士论文	Effects of different grazing intensities on grassland ecosystem health of Leymus chinensis meadow steppe	2008 pp.70
474	3	117.933	44.6667	1055	1	345	TG	EU		王明君 2008 内蒙古农业大学博士论文	Effects of different grazing intensities on grassland ecosystem health of Leymus chinensis meadow steppe	2008 pp.70
475	1	117.583	44.6	999	1	345	TG	EU		王明君 2008 内蒙古农业大学博士学位论文	Effects of different grazing intensities on grassland ecosystem health of Leymus chinensis meadow steppe	2008 pp.70
476	2	117.583	44.6	999	1	345	TG	EU		王明君 2008 内蒙古农业大学博士学位论文	Effects of different grazing intensities on grassland ecosystem health of Leymus chinensis meadow steppe	2008 pp.70
477	3	117.583	44.6	999	1	345	TG	EU		王明君 2008 内蒙古农业大学博士学位论文	Effects of different grazing intensities on grassland ecosystem health of Leymus chinensis meadow steppe	2008 pp.70
478	4	117.583	44.6	999	1	345	TG	EU		王明君 2008 内蒙古农业大学博士学位论文	Effects of different grazing intensities on grassland ecosystem health of Leymus chinensis meadow steppe	2008 pp.70
479	5	117.583	44.6	999	1	345	TG	EU		王明君 2008 内蒙古农业大学博士学位论文	Effects of different grazing intensities on grassland ecosystem health of Leymus chinensis meadow steppe	2008 pp.70
480	1	98.25	32.6	4000	-1.3		AG+MG	GE	6	王文颖 等 2006 生态环境	Effects of land degradation and rehabilitation on soil carbon and nitrogen content on alpine Kobersia meadow	2006,15,362-366
481	2	98.25	32.6	4000	-1.3		AG+MG	AP	6	王文颖 等 2006 生态环境	Effects of land degradation and rehabilitation on soil carbon and nitrogen content on alpine Kobersia meadow	2006,15,362-366
482	3	98.25	32.6	4000	-1.3		AG+MG	AP	6	王文颖 等 2006 生态环境	Effects of land degradation and rehabilitation on soil carbon and nitrogen content on alpine Kobersia meadow	2006,15,362-366
483	4	98.25	32.6	4000	-1.3		AG+MG	AP	6	王文颖 等 2006 生态环境	Effects of land degradation and rehabilitation on soil carbon and nitrogen content on alpine Kobersia meadow	2006,15,362-366
484	5	98.25	32.6	4000	-1.3		AG+MG	EU	6	王文颖 等 2006 生态环境	Effects of land degradation and rehabilitation on soil carbon and nitrogen content on alpine Kobersia meadow	2006,15,362-366
485	1	123.55	44.5667	150	4.9	445	TG	EU		王玉辉 等 2002 草地学报	Study on the Responses of Leymus chinensis steppe to grazing in Songnen Plain	2002,10.45-49
486	2	123.55	44.5667	150	4.9	445	TG	EU		王玉辉 等 2002 草地学报	Study on the Responses of Leymus chinensis steppe to grazing in Songnen Plain	2002,10.45-49
487	3	123.55	44.5667	150	4.9	445	TG	EU		王玉辉 等 2002 草地学报	Study on the Responses of Leymus chinensis steppe to grazing in Songnen Plain	2002,10.45-49
488	4	123.55	44.5667	150	4.9	445	TG	EU		王玉辉 等 2002 草地学报	Study on the Responses of Leymus chinensis steppe to grazing in Songnen Plain	2002,10.45-49
489	5	123.55	44.5667	150	4.9	445	TG	EU		王玉辉 等 2002 草地学报	Study on the Responses of Leymus chinensis steppe to grazing in Songnen Plain	2002,10.45-49
490	6	123.55	44.5667	150	4.9	445	TG	EU		王玉辉 等 2002 草地学报	Study on the Responses of Leymus chinensis steppe to grazing in Songnen Plain	2002,10.45-49
491	2	116.367	44.0417	1128	1.1	345	TG	GE	25	王赟峰 2006 内蒙古农业大学硕士论文	Study on the dynamics of soil characteristics of deteriorated ecosystem of the typical steppe in Inner Mongolia	2006 pp.10
492	1	116.367	44.0417	1128	1.1	345	TG	GE	25	王赟峰 2006 内蒙古农业大学硕士论文	Study on the dynamics of soil characteristics of deteriorated ecosystem of the typical steppe in Inner Mongolia	2006 pp.10
493	1	101.2	38.4	2600	2	250	TG	EU		王哲锋 等 2006 甘肃农业大学学报	Effects of different land use types on carbohydrate content and aggregate stability in arid grassland soil	2006,41,91-95
494	1	112.783	42.2667	1199	5.8	183	TG	EU		卫智军 等 2005 中国草地	The influence of different grazing systems on soil physical and chemical properties in desert steppe	2005,27,6-10
495	2	112.783	42.2667	1199	5.8	183	TG	GE		卫智军 等 2005 中国草地	The influence of different grazing systems on soil physical and chemical properties in desert steppe	2005,27,6-10
496	1	100.2	34.4667	3754	-3.9		AG+MG	EU		魏登贤 等 2008 安徽农业科学	Study on soil nutrients in different degraded level alpine meadows	2008,36,7781-7783
497	2	100.2	34.4667	3754	-3.9		AG+MG	EU		魏登贤 等 2008 安徽农业科学	Study on soil nutrients in different degraded level alpine meadows	2008,36,7781-7783
498	3	100.2	34.4667	3754	-3.9		AG+MG	EU		魏登贤 等 2008 安徽农业科学	Study on soil nutrients in different degraded level alpine meadows	2008,36,7781-7783
499	1	102.4	36.4833	2490	4.75	306	TG	AP	1	魏卫东 2004 青海大学学报	Study influece of planting Melilotus offcinalia on soil nutrition in the shallow dryland of Qinghai	2004,22,3~5,10
500	2	102.4	36.4833	2490	4.75	306	TG	AP	2	魏卫东 2004 青海大学学报	Study influece of planting Melilotus offcinalia on soil nutrition in the shallow dryland of Qinghai	2004,22,3~5,10
501	1	102.017	35.5167	2650	5.2	420.21	AG+MG	AP	1	魏卫东 2008 安徽农业科学	The influences of alfafa on soil nutrients in alpine region	2008,36,2828-2829, 2907
502	2	102.017	35.5167	2650	5.2	420.21	AG+MG	AP	2	魏卫东 2008 安徽农业科学	The influences of alfafa on soil nutrients in alpine region	2008,36,2828-2829, 2907
503	1	109.433	36.5333	1170	9.3	550	TG	CA	5	温仲明 2005 草业学报	Spontaneous succession and its impact on soil nutrient on abandoned farmland in the northern edge of the forest zone on the Loess Plateau	2007,16,16-23
504	2	109.433	36.5333	1170	9.3	550	TG	CA	17	温仲明 2005 草业学报	Spontaneous succession and its impact on soil nutrient on abandoned farmland in the northern edge of the forest zone on the Loess Plateau	2007,16,16-23
505	3	109.433	36.5333	1170	9.3	550	TG	CA	20	温仲明 2005 草业学报	Spontaneous succession and its impact on soil nutrient on abandoned farmland in the northern edge of the forest zone on the Loess Plateau	2007,16,16-23
506	4	109.433	36.5333	1170	9.3	550	TG	CA	25	温仲明 2005 草业学报	Spontaneous succession and its impact on soil nutrient on abandoned farmland in the northern edge of the forest zone on the Loess Plateau	2007,16,16-23
507	5	109.433	36.5333	1170	9.3	550	TG	CA	40	温仲明 2005 草业学报	Spontaneous succession and its impact on soil nutrient on abandoned farmland in the northern edge of the forest zone on the Loess Plateau	2007,16,16-23
508	6	109.433	36.5333	1170	9.3	550	TG	CA	50	温仲明 2005 草业学报	Spontaneous succession and its impact on soil nutrient on abandoned farmland in the northern edge of the forest zone on the Loess Plateau	2007,16,16-23
509	1	109.183	36.925	1364	8.9	505.3	TG	EU	7	温仲明 等 2005 应用生态学报	Natural vegetation restoration and soil nutrient dynamics of abandoned farmlands in forest-steppe zone on Loess Plateau	2005,16.2025-2029
510	2	109.183	36.925	1364	8.9	505.3	TG	EU	16	温仲明 等 2005 应用生态学报	Natural vegetation restoration and soil nutrient dynamics of abandoned farmlands in forest-steppe zone on Loess Plateau	2005,16.2025-2029
511	3	109.183	36.925	1364	8.9	505.3	TG	EU	24	温仲明 等 2005 应用生态学报	Natural vegetation restoration and soil nutrient dynamics of abandoned farmlands in forest-steppe zone on Loess Plateau	2005,16.2025-2029
512	4	109.183	36.925	1364	8.9	505.3	TG	EU	42	温仲明 等 2005 应用生态学报	Natural vegetation restoration and soil nutrient dynamics of abandoned farmlands in forest-steppe zone on Loess Plateau	2005,16.2025-2029
513	1	119.233	43.825	790	5.25	350	TG	GE	6	吴恩岐 2004 内蒙古农业大学硕士论文	The changeful research of vegetation and soil in the process of ecological restoration on sandification rangeland of dry steppe	2004 pp.19
514	2	122.367	42.7167	248	6.2	501.8	TG	CA		吴祥云 等 2006 水土保持学报	Effect of land use on soil properties in inter-distributing area of farming and pasturing of Keerqin Sandy lan	2006,20,116-119
515	1	122.367	42.7167	248	6.2	501.8	TG	CA		吴祥云 等 2006 水土保持学报	Effect of land use on soil properties in inter-distributing area of farming and pasturing of Keerqin Sandy lan	2006,20,116-119
516	1	104.6	35.4667	2020	6.4	413.9	TG	CA		武天云 等 2003 应用生态学报	Influence of cultivation on organic carbon in three typical soils of China Loess Plateau and Canada Prairies	2003,14, 2213-2218
517	3	104.6	35.4667	2020	6.4	413.9	TG	CA		武天云 等 2003 应用生态学报	Influence of cultivation on organic carbon in three typical soils of China Loess Plateau and Canada Prairies	2003,14, 2213-2218
518	2	104.6	35.4667	2020	6.4	413.9	TG	CA		武天云 等 2003 应用生态学报	Influence of cultivation on organic carbon in three typical soils of China Loess Plateau and Canada Prairies	2003,14, 2213-2218
519	6	115.333	41.85	1458	1.6	407	TG	EU		锡林图雅 等 2009 甘肃农业大学硕士学位论文	Study on the effects of different stocking rate on the vegetation and soil characteristics of the degraded grassland in Taipusi banner	2009 pp.41
520	7	115.333	41.85	1458	1.6	407	TG	EU		锡林图雅 等 2009 甘肃农业大学硕士学位论文	Study on the effects of different stocking rate on the vegetation and soil characteristics of the degraded grassland in Taipusi banner	2009 pp.41
521	8	115.333	41.85	1458	1.6	407	TG	EU		锡林图雅 等 2009 甘肃农业大学硕士学位论文	Study on the effects of different stocking rate on the vegetation and soil characteristics of the degraded grassland in Taipusi banner	2009 pp.41
522	1	115.333	41.85	1458	1.6	407	TG	EU		锡林图雅 等 2009 甘肃农业大学硕士学位论文	Study on the effects of different stocking rate on the vegetation and soil characteristics of the degraded grassland in Taipusi banner	2009 pp.41
523	2	115.333	41.85	1458	1.6	407	TG	EU		锡林图雅 等 2009 甘肃农业大学硕士学位论文	Study on the effects of different stocking rate on the vegetation and soil characteristics of the degraded grassland in Taipusi banner	2009 pp.41
524	3	115.333	41.85	1458	1.6	407	TG	EU		锡林图雅 等 2009 甘肃农业大学硕士学位论文	Study on the effects of different stocking rate on the vegetation and soil characteristics of the degraded grassland in Taipusi banner	2009 pp.41
525	4	115.333	41.85	1458	1.6	407	TG	EU		锡林图雅 等 2009 甘肃农业大学硕士学位论文	Study on the effects of different stocking rate on the vegetation and soil characteristics of the degraded grassland in Taipusi banner	2009 pp.41
526	5	115.333	41.85	1458	1.6	407	TG	EU		锡林图雅 等 2009 甘肃农业大学硕士学位论文	Study on the effects of different stocking rate on the vegetation and soil characteristics of the degraded grassland in Taipusi banner	2009 pp.41
527	9	115.333	41.85	1458	1.6	407	TG	EU		锡林图雅 等 2009 甘肃农业大学硕士学位论文	Study on the effects of different stocking rate on the vegetation and soil characteristics of the degraded grassland in Taipusi banner	2009 pp.41
528	10	115.333	41.85	1458	1.6	407	TG	EU		锡林图雅 等 2009 甘肃农业大学硕士学位论文	Study on the effects of different stocking rate on the vegetation and soil characteristics of the degraded grassland in Taipusi banner	2009 pp.41
529	11	115.333	41.85	1458	1.6	407	TG	EU		锡林图雅 等 2009 甘肃农业大学硕士学位论文	Study on the effects of different stocking rate on the vegetation and soil characteristics of the degraded grassland in Taipusi banner	2009 pp.41
530	1	107.808	39.2417	1347	7.5	255	TG	EU		兴安 2008 内蒙古农业大学硕士论文	The study of physical properties in different degeneration of semi-desert soil	2008 pp.17
531	2	107.808	39.2417	1347	7.5	255	TG	EU		兴安 2008 内蒙古农业大学硕士论文	The study of physical properties in different degeneration of semi-desert soil	2008 pp.17
532	5	107.808	39.2417	1347	7.5	255	TG	EU		兴安 2008 内蒙古农业大学硕士论文	The study of physical properties in different degeneration of semi-desert soil	2008 pp.17
533	3	107.808	39.2417	1347	7.5	255	TG	EU		兴安 2008 内蒙古农业大学硕士论文	The study of physical properties in different degeneration of semi-desert soil	2008 pp.17
534	4	107.808	39.2417	1347	7.5	255	TG	EU		兴安 2008 内蒙古农业大学硕士论文	The study of physical properties in different degeneration of semi-desert soil	2008 pp.17
535	6	107.808	39.2417	1347	7.5	255	TG	EU		兴安 2008 内蒙古农业大学硕士论文	The study of physical properties in different degeneration of semi-desert soil	2008 pp.17
536	1	116.333	43.1333	1030	-0.1	290	TG	GE	1	许中旗 等 2006 水土保持学报	Impact of human disturbances on soil nutrient contents of typical grasslands	2006,20,38-42
537	2	116.333	43.1333	1030	-0.1	290	TG	GE	7	许中旗 等 2006 水土保持学报	Impact of human disturbances on soil nutrient contents of typical grasslands	2006,20,38-42
538	3	116.333	43.1333	1030	-0.1	290	TG	GE	17	许中旗 等 2006 水土保持学报	Impact of human disturbances on soil nutrient contents of typical grasslands	2006,20,38-42
539	1	116.483	42.1833	1475	1.6	385	TG	GE	2	薛博 2008 内蒙古农业大学硕士学位论文	The influence of enclosing on soil and vegetation on the degradation grassland in Duolun	2008 pp.12
540	2	116.483	42.1833	1475	1.6	385	TG	GE	5	薛博 2008 内蒙古农业大学硕士学位论文	The influence of enclosing on soil and vegetation on the degradation grassland in Duolun	2008 pp.12
541	3	116.483	42.1833	1475	1.6	385	TG	GE	10	薛博 2008 内蒙古农业大学硕士学位论文	The influence of enclosing on soil and vegetation on the degradation grassland in Duolun	2008 pp.12
542	1	112.788	42.2739	1200	5.8	183	TG	EU	8	闫瑞瑞 2008 内蒙古农业大学博士论文	Effects of the different grazing systesm on vegetation and soil of Stipa Breviflora desert steppe	2008 pp.94
543	2	112.788	42.2739	1200	5.8	183	TG	GE	8	闫瑞瑞 2008 内蒙古农业大学博士论文	Effects of the different grazing systesm on vegetation and soil of Stipa Breviflora desert steppe	2008 pp.94
544	4	116.033	43.7667	1450	1	345	TG	GE	26	闫玉春 等 2008 干旱区资源与环境	Study on the difference of vegetation and soil in typical steppe communities under different fenced time	2008,22,145-151
545	1	116.033	43.7667	1450	3.4	280	TG	GE	26	闫玉春 等 2008 干旱区资源与环境	Study on the difference of vegetation and soil in typical steppe communities under different fenced time	2008,22,145-151
546	2	116.033	43.7667	1450	1	345	TG	GE	6	闫玉春 等 2008 干旱区资源与环境	Study on the difference of vegetation and soil in typical steppe communities under different fenced time	2008,22,145-151
547	3	116.033	43.7667	1450	1	345	TG	GE	2	闫玉春 等 2008 干旱区资源与环境	Study on the difference of vegetation and soil in typical steppe communities under different fenced time	2008,22,145-151
548	1	116.667	43.5333	1200	1.1	345	TG	GE	26	闫玉春 等 2008 环境科学	Variation of below-ground carbon sequestration under long term cultivation and grazing in the typical	2008,29,1388-1393
549	1	116.575	43.7833	1168	-0.4	350	TG	GE	18	闫玉春和唐海萍 2008 自然科学进展	Revegetation of degraded grassland and its effects on carbon sequestration in Inner Mongolia	2008,18,546-551
550	1	117.642	44.7667	958	-1.8	292	TG	EU	5	闫志坚 等 2005 中国草地	Study on ecological restoration to degraded Leymus Chinensis pasture	2005,27,1-5
551	1	101.994	33.9269	3464	1.5	615.5	AG+MG	GE	5	颜淑云 等 2010 草业学报	Characteristics of nitrogen contents under different land use conditions in alpine grassland of Maqu	2010,19,153-159
552	2	101.925	33.8658	3553	1.5	615.5	AG+MG	EU		颜淑云 等 2010 草业学报	Characteristics of nitrogen contents under different land use conditions in alpine grassland of Maqu	2010,19,153-159
553	3	102.076	34.0122	3497	1.5	615.5	AG+MG	EU		颜淑云 等 2010 草业学报	Characteristics of nitrogen contents under different land use conditions in alpine grassland of Maqu	2010,19,153-159
554	4	102.076	34.0122	3497	1.5	615.5	AG+MG	GE	5	颜淑云 等 2010 草业学报	Characteristics of nitrogen contents under different land use conditions in alpine grassland of Maqu	2010,19,153-159
555	5	102.076	34.0122	3497	1.5	615.5	AG+MG	EU		颜淑云 等 2010 草业学报	Characteristics of nitrogen contents under different land use conditions in alpine grassland of Maqu	2010,19,153-159
556	6	102.076	34.0122	3497	1.5	615.5	AG+MG	GE	5	颜淑云 等 2010 草业学报	Characteristics of nitrogen contents under different land use conditions in alpine grassland of Maqu	2010,19,153-159
557	1	105.033	37.5333	1316	9.6	186	TG	EU	12	杨丽雯 2009 中国沙漠	Advances of soil restoration research on artificial sand-binding vegetation ecosystem in Shapotou desert region	2009,29,1116-1125
558	2	105.033	37.5333	1316	9.6	186	TG	EU	22	杨丽雯 2009 中国沙漠	Advances of soil restoration research on artificial sand-binding vegetation ecosystem in Shapotou desert region	2009,29,1116-1125
559	3	105.033	37.5333	1316	9.6	186	TG	EU	31	杨丽雯 2009 中国沙漠	Advances of soil restoration research on artificial sand-binding vegetation ecosystem in Shapotou desert region	2009,29,1116-1125
560	4	105.033	37.5333	1316	9.6	186	TG	EU	40	杨丽雯 2009 中国沙漠	Advances of soil restoration research on artificial sand-binding vegetation ecosystem in Shapotou desert region	2009,29,1116-1125
561	5	105.033	37.5333	1316	9.6	186	TG	EU	48	杨丽雯 2009 中国沙漠	Advances of soil restoration research on artificial sand-binding vegetation ecosystem in Shapotou desert region	2009,29,1116-1125
562	1	86.9167	45.25	446	5	155	TG	AP	4	杨玉海 2005 新疆农业大学硕士学位论文	An evaluation on soil improvement effect produced by planting alfalfa	2005 pp.17
563	2	86.9167	45.25	446	5	155	TG	AP	3	杨玉海 2005 新疆农业大学硕士学位论文	An evaluation on soil improvement effect produced by planting alfalfa	2005 pp.17
564	3	86.9167	45.25	446	5	155	TG	AP	2	杨玉海 2005 新疆农业大学硕士学位论文	An evaluation on soil improvement effect produced by planting alfalfa	2005 pp.17
565	4	86.9167	45.25	446	5	155	TG	AP	1	杨玉海 2005 新疆农业大学硕士学位论文	An evaluation on soil improvement effect produced by planting alfalfa	2005 pp.17
566	1	102.517	37.2	3724	-0.1	416	AG+MG	GE		姚拓 等 2006 生态学报	Temporal changes of grassland vegetation, soil and soil microbial population in the Tianzhu alpine region	2006,26,1926-1932
567	1	87.1422	43.8701	825	6.5	185	TG	EU		余博 2009 新疆农业大学硕士学位论文	Study on spatial variability of soil nutrient in Seriphidium desert grassland in different degraded stages	2009 pp.14
568	1	108	36.975	1463	7.8	478.3	TG	CA		岳庆玲 等 2007 西北农林科技大学学报	Effect of different land utilization on soil nutrient and soil enzyme in Loess Plateau	2007,35,103-108
569	2	108	36.975	1463	7.8	478.3	TG	CA		岳庆玲 等 2007 西北农林科技大学学报	Effect of different land utilization on soil nutrient and soil enzyme in Loess Plateau	2007,35,103-108
570	3	99.375	34.0667	4000	-3.9	513.12	AG+MG	EU		曾永年 等 2009 山地学报	Potential to sequestering carbon from atmosphere through rehabilitating desertified land in the head water of the Yellow River	2009,27,671-675
571	1	99.375	34.0667	4000	-3.9	513.12	AG+MG	EU		曾永年 等 2009 山地学报	Potential to sequestering carbon from atmosphere through rehabilitating desertified land in the head water of the Yellow River	2009,27,671-675
572	2	99.375	34.0667	4000	-3.9	513.12	AG+MG	EU		曾永年 等 2009 山地学报	Potential to sequestering carbon from atmosphere through rehabilitating desertified land in the head water of the Yellow River	2009,27,671-675
573	1	109.183	36.925	1241	8.9	549.1	TG	EU	20	张成娥和陈小利 1997 草地学报	Characteristics of soil enzymatic activity and nutrient of pasture from abandoned filed in different years on Loess hilly area	1997,5,195-200
574	2	109.183	36.925	1241	8.9	549.1	TG	EU	7	张成娥和陈小利 1997 草地学报	Characteristics of soil enzymatic activity and nutrient of pasture from abandoned filed in different years on Loess hilly area	1997,5,195-200
575	3	109.183	36.925	1241	8.9	549.1	TG	EU	3.5	张成娥和陈小利 1997 草地学报	Characteristics of soil enzymatic activity and nutrient of pasture from abandoned filed in different years on Loess hilly area	1997,5,195-200
576	4	109.183	36.925	1241	8.9	549.1	TG	AP		张成娥和陈小利 1997 草地学报	Characteristics of soil enzymatic activity and nutrient of pasture from abandoned filed in different years on Loess hilly area	1997,5,195-200
577	4	106.82	37.12	1650	7.1	359.3	TG	EU		张成霞 2008 兰州大学 博士学位论文	Effects of grazing on soil physical chemistry characteristics and microbes at Loess Plateau, China	2008 pp.29
578	5	106.82	37.12	1650	7.1	359.3	TG	EU		张成霞 2008 兰州大学 博士学位论文	Effects of grazing on soil physical chemistry characteristics and microbes at Loess Plateau, China	2008 pp.29
579	6	106.82	37.12	1650	7.1	359.3	TG	EU		张成霞 2008 兰州大学 博士学位论文	Effects of grazing on soil physical chemistry characteristics and microbes at Loess Plateau, China	2008 pp.29
580	1	106.82	37.12	1650	7.1	359.3	TG	EU		张成霞 2008 兰州大学 博士学位论文	Effects of grazing on soil physical chemistry characteristics and microbes at Loess Plateau, China	2008 pp.29
581	2	106.82	37.12	1650	7.1	359.3	TG	EU		张成霞 2008 兰州大学 博士学位论文	Effects of grazing on soil physical chemistry characteristics and microbes at Loess Plateau, China	2008 pp.29
582	3	106.82	37.12	1650	7.1	359.3	TG	EU		张成霞 2008 兰州大学 博士学位论文	Effects of grazing on soil physical chemistry characteristics and microbes at Loess Plateau, China	2008 pp.29
583	1	101.317	37.6167	3200	-1.7	580	AG+MG	GE	10	张法伟 等 2009 中国农业气象	Response of soil organic matter, total N and total Phosphor to different land use patterns in Alpine Meadow of Qinghai-Tibetan Plateau	2009,30,323-326
584	2	101.317	37.6167	3200	-1.7	580	AG+MG	AP	30	张法伟 等 2009 中国农业气象	Response of soil organic matter, total N and total Phosphor to different land use patterns in Alpine Meadow of Qinghai-Tibetan Plateau	2009,30,323-326
585	1	108.525	36.0667	1292	7.5	575	TG	CA	4	张红 2006 干旱地区农业研究	Studies on soil nutrients under different vegetation types in the Ziwuling area	2006,24,66-69
586	2	108.525	36.0667	1386	7.5	575	TG	CA	4	张红 2006 干旱地区农业研究	Studies on soil nutrients under different vegetation types in the Ziwuling area	2006,24,66-69
587	1	115.667	41.7667	1430	1.4	300	TG	GE	4	张洪生 2006 中国农业大学博士学位论文	Effects of enclosuring and shallow ploughing improvement on the vegetation restoration and soil physical and chemical properties in degraded Leymus chinensis grassland	2006 pp.77
588	2	115.667	41.7667	1430	1.4	300	TG	EU	4	张洪生 2006 中国农业大学博士学位论文	Effects of enclosuring and shallow ploughing improvement on the vegetation restoration and soil physical and chemical properties in degraded Leymus chinensis grassland	2006 pp.77
589	10	97.4	33.3167	4338	-4.7	506	AG+MG	EU		张静和鲍正明 2008 湖北农业科技	Soil nutrient characters for the sloping areas in black beach of alpine grassland	2008,47,788-791
590	11	97.4	33.3167	4228	-4.7	506	AG+MG	EU		张静和鲍正明 2008 湖北农业科技	Soil nutrient characters for the sloping areas in black beach of alpine grassland	2008,47,788-791
591	1	97.45	33.25	4489	-4.7	506	AG+MG	EU		张静和鲍正明 2008 湖北农业科技	Soil nutrient characters for the sloping areas in black beach of alpine grassland	2008,47,788-791
592	2	97.45	33.25	4314	-4.7	506	AG+MG	EU		张静和鲍正明 2008 湖北农业科技	Soil nutrient characters for the sloping areas in black beach of alpine grassland	2008,47,788-791
593	3	97.45	33.25	4308	-4.7	506	AG+MG	EU		张静和鲍正明 2008 湖北农业科技	Soil nutrient characters for the sloping areas in black beach of alpine grassland	2008,47,788-791
594	6	97.45	33.25	4489	-4.7	506	AG+MG	EU		张静和鲍正明 2008 湖北农业科技	Soil nutrient characters for the sloping areas in black beach of alpine grassland	2008,47,788-791
595	7	97.4	33.3167	4338	-4.7	506	AG+MG	EU		张静和鲍正明 2008 湖北农业科技	Soil nutrient characters for the sloping areas in black beach of alpine grassland	2008,47,788-791
596	8	97.4	33.3167	4228	-4.7	506	AG+MG	EU		张静和鲍正明 2008 湖北农业科技	Soil nutrient characters for the sloping areas in black beach of alpine grassland	2008,47,788-791
597	9	97.4	33.3167	4229	-4.7	506	AG+MG	EU		张静和鲍正明 2008 湖北农业科技	Soil nutrient characters for the sloping areas in black beach of alpine grassland	2008,47,788-791
598	4	97.45	33.25	4489	-4.7	506	AG+MG	EU		张静和鲍正明 2008 湖北农业科技	Soil nutrient characters for the sloping areas in black beach of alpine grassland	2008,47,788-791
599	5	97.45	33.25	4314	-4.7	506	AG+MG	EU		张静和鲍正明 2008 湖北农业科技	Soil nutrient characters for the sloping areas in black beach of alpine grassland	2008,47,788-791
600	12	97.4	33.3167	4338	-4.7	506	AG+MG	EU		张静和鲍正明 2008 湖北农业科技	Soil nutrient characters for the sloping areas in black beach of alpine grassland	2008,47,788-791
601	1	108.133	34.6833	989	10.8	602	TG	CA	20	张俊华 2003 水土保持学报	Effect of plant restoration to soil fertility quality on Loess plateau	2003,17,38-41
602	1	101.5	38.3333	2600	2	250	AG+MG	CA	3	张平良 2007 甘肃农业大学硕士学位论文	Effects of vegetation restoration on organic carbon pools and aggregate stability in agro-pastorally transitional alpine region	pp.18
603	2	101.5	38.3333	2600	2	250	AG+MG	AP	3	张平良 2007 甘肃农业大学硕士学位论文	Effects of vegetation restoration on organic carbon pools and aggregate stability in agro-pastorally transitional alpine region	pp.18
604	1	120.7	42.9167	360	6.5	366	TG	EU		张铜会 等 2003 中国草地	Variation of soil characteristics after successive grazing in Keerqin Sandy Land, Inner Mongolia	2003,25,9-12
605	2	120.7	42.9167	360	6.5	366	TG	EU		张铜会 等 2003 中国草地	Variation of soil characteristics after successive grazing in Keerqin Sandy Land, Inner Mongolia	2003,25,9-12
606	3	120.7	42.9167	360	6.5	366	TG	EU		张铜会 等 2003 中国草地	Variation of soil characteristics after successive grazing in Keerqin Sandy Land, Inner Mongolia	2003,25,9-12
607	4	120.7	42.9167	360	6.5	366	TG	EU		张铜会 等 2003 中国草地	Variation of soil characteristics after successive grazing in Keerqin Sandy Land, Inner Mongolia	2003,25,9-12
608	5	120.7	42.9167	360	6.5	366	TG	EU		张铜会 等 2003 中国草地	Variation of soil characteristics after successive grazing in Keerqin Sandy Land, Inner Mongolia	2003,25,9-12
609	6	120.7	42.9167	360	6.5	366	TG	EU		张铜会 等 2003 中国草地	Variation of soil characteristics after successive grazing in Keerqin Sandy Land, Inner Mongolia	2003,25,9-12
610	2	116.652	43.5594	1200	1.1	345	TG	GE	8	张伟华和关世英 2000 内蒙古农业大学学报	Effect of different restoration measure on the moisture and nutrient of soil of degradated grassland	2000,21,31-35
611	3	116.652	43.5594	1200	1.1	345	TG	GE	8	张伟华和关世英 2000 内蒙古农业大学学报	Effect of different restoration measure on the moisture and nutrient of soil of degradated grassland	2000,21,31-35
612	4	116.652	43.5594	1200	1.1	345	TG	GE	8	张伟华和关世英 2000 内蒙古农业大学学报	Effect of different restoration measure on the moisture and nutrient of soil of degradated grassland	2000,21,31-35
613	5	116.652	43.5594	1200	1.1	345	TG	GE	8	张伟华和关世英 2000 内蒙古农业大学学报	Effect of different restoration measure on the moisture and nutrient of soil of degradated grassland	2000,21,31-35
614	6	116.652	43.5594	1200	1.1	345	TG	GE	8	张伟华和关世英 2000 内蒙古农业大学学报	Effect of different restoration measure on the moisture and nutrient of soil of degradated grassland	2000,21,31-35
615	1	116.652	43.5594	1200	1.1	345	TG	GE	5	张伟华和关世英 2000 内蒙古农业大学学报	Effect of different restoration measure on the moisture and nutrient of soil of degradated grassland	2000,21,31-35
616	1	111.196	41.2167	1770	3.4	281	TG	EU	4	张兴源 2009 内蒙古农业大学硕士论文	Effects on plant and soil of human distribution in Xilamuren grassland	pp.31
617	2	111.196	41.2167	1770	3.4	281	TG	GE	4	张兴源 2009 内蒙古农业大学硕士论文	Effects on plant and soil of human distribution in Xilamuren grassland	pp.31
618	1	109.233	36.75	1240	8.8	510	TG	AP	5	张杨 2010 西北农林科技大学	Physical and chemical properties and ecological effects of soil in the process of vegetation restoration in the Loess plateau	2010 pp.12
619	2	109.233	36.75	1220	8.8	510	TG	GE	30	张杨 2010 西北农林科技大学	Physical and chemical properties and ecological effects of soil in the process of vegetation restoration in the Loess plateau	2010 pp.12
620	3	109.25	36.75	1145	8.8	510	TG	GE	25	张杨 2010 西北农林科技大学	Physical and chemical properties and ecological effects of soil in the process of vegetation restoration in the Loess plateau	2010 pp.12
621	4	109.25	36.7667	922	8.8	510	TG	GE	12	张杨 2010 西北农林科技大学	Physical and chemical properties and ecological effects of soil in the process of vegetation restoration in the Loess plateau	2010 pp.12
622	1	108.6	34.7833	1527	9.8	600.6	TG	CA		张玉斌 等 2005 水土保持通报	Soil nutrients of different land using pattern in Nihegou watershed	2005,25,23-26
623	2	107.65	36.4578	1364	8.9	500	TG	CA	21	张振国 等 2008 水土保持研究	Analysis on erosion resistance of different vegetation communities in abandoned lands in An'sai Hilly-gully Loess region	2008,15,28-31
624	3	107.65	36.4578	1364	8.9	500	TG	CA	19.5	张振国 等 2008 水土保持研究	Analysis on erosion resistance of different vegetation communities in abandoned lands in An'sai Hilly-gully Loess region	2008,15,28-31
625	4	107.65	36.4578	1364	8.9	500	TG	CA	16.5	张振国 等 2008 水土保持研究	Analysis on erosion resistance of different vegetation communities in abandoned lands in An'sai Hilly-gully Loess region	2008,15,28-31
626	1	116.672	43.5578	1200	1.1	345	TG	GE	26	张智才 等 2009 干旱区资源与环境	Study on the correlation between steppe vegetation and soil as well as the difference in response to disturbance	2009,23,121-127
627	2	116.672	43.5578	1200	1.1	345	TG	GE	7	张智才 等 2009 干旱区资源与环境	Study on the correlation between steppe vegetation and soil as well as the difference in response to disturbance	2009,23,121-127
628	3	116.672	43.5578	1200	1.1	345	TG	GE	2	张智才 等 2009 干旱区资源与环境	Study on the correlation between steppe vegetation and soil as well as the difference in response to disturbance	2009,23,121-127
629	1	102.75	37.2	2930	-0.1	416	AG+MG	EU		赵锦梅等 2010 草地学报	Study on the soil organic carbon density of alpine meadow withdifferent degradation degrees in eastern Qilian Mountains	2010,18,21-25
630	2	102.7	37.2167	3050	-0.1	416	AG+MG	EU		赵锦梅等 2010 草地学报	Study on the soil organic carbon density of alpine meadow withdifferent degradation degrees in eastern Qilian Mountains	2010,18,21-25
631	3	102.7	37.2167	3050	-0.1	416	AG+MG	EU		赵锦梅等 2010 草地学报	Study on the soil organic carbon density of alpine meadow withdifferent degradation degrees in eastern Qilian Mountains	2010,18,21-25
632	1	112.55	37.375	990	8.8	458.6	TG	AP		赵美清 等 1997 中国草地	Study on grass and soil nutrient of the grass-legume mixture	1997,1,45-48
633	2	112.55	37.375	990	8.8	458.6	TG	AP		赵美清 等 1997 中国草地	Study on grass and soil nutrient of the grass-legume mixture	1997,1,45-48
634	3	112.55	37.375	990	8.8	458.6	TG	AP		赵美清 等 1997 中国草地	Study on grass and soil nutrient of the grass-legume mixture	1997,1,45-48
635	4	112.55	37.375	990	8.8	458.6	TG	AP		赵美清 等 1997 中国草地	Study on grass and soil nutrient of the grass-legume mixture	1997,1,45-48
636	5	112.55	37.375	990	8.8	458.6	TG	AP		赵美清 等 1997 中国草地	Study on grass and soil nutrient of the grass-legume mixture	1997,1,45-48
637	6	112.55	37.375	990	8.8	458.6	TG	AP		赵美清 等 1997 中国草地	Study on grass and soil nutrient of the grass-legume mixture	1997,1,45-48
638	7	112.55	37.375	990	8.8	458.6	TG	AP		赵美清 等 1997 中国草地	Study on grass and soil nutrient of the grass-legume mixture	1997,1,45-48
639	8	112.55	37.375	990	8.8	458.6	TG	AP		赵美清 等 1997 中国草地	Study on grass and soil nutrient of the grass-legume mixture	1997,1,45-48
640	9	112.55	37.375	990	8.8	458.6	TG	AP		赵美清 等 1997 中国草地	Study on grass and soil nutrient of the grass-legume mixture	1997,1,45-48
641	10	112.55	37.375	990	8.8	458.6	TG	AP		赵美清 等 1997 中国草地	Study on grass and soil nutrient of the grass-legume mixture	1997,1,45-48
642	3	119.45	49.3333	599	0.2	490.8	TG	EU	2.5	赵廷宁 等 2004 中国水土保持科学	Impacts of high-parallel sand barrier on soil organic matter contents and particle composition of serious desertified grassland	2004,2,73-77
643	4	119.45	49.3333	599	0.2	490.8	TG	EU	4.5	赵廷宁 等 2004 中国水土保持科学	Impacts of high-parallel sand barrier on soil organic matter contents and particle composition of serious desertified grassland	2004,2,73-77
644	1	119.45	49.3333	599	0.2	490.8	TG	EU	2.5	赵廷宁 等 2004 中国水土保持科学	Impacts of high-parallel sand barrier on soil organic matter contents and particle composition of serious desertified grassland	2004,2,73-77
645	2	119.45	49.3333	599	0.2	490.8	TG	EU	4.5	赵廷宁 等 2004 中国水土保持科学	Impacts of high-parallel sand barrier on soil organic matter contents and particle composition of serious desertified grassland	2004,2,73-77
646	5	119.45	49.3333	599	0.2	490.8	TG	EU	2.5	赵廷宁 等 2004 中国水土保持科学	Impacts of high-parallel sand barrier on soil organic matter contents and particle composition of serious desertified grassland	2004,2,73-77
647	6	119.45	49.3333	599	0.2	490.8	TG	EU	4.5	赵廷宁 等 2004 中国水土保持科学	Impacts of high-parallel sand barrier on soil organic matter contents and particle composition of serious desertified grassland	2004,2,73-77
648	1	106.433	36.2667	1974	5	425	TG	CA	6	赵勇钢 等 2008 农业工程学报	Soil structural characteristics and its efect on infiltration on abandoned lands in semi-arid typical grassland area	2008,24,14-20
649	2	106.433	36.2667	1974	5	425	TG	CA	11	赵勇钢 等 2008 农业工程学报	Soil structural characteristics and its efect on infiltration on abandoned lands in semi-arid typical grassland area	2008,24,14-20
650	3	106.433	36.2667	1974	5	425	TG	CA	16	赵勇钢 等 2008 农业工程学报	Soil structural characteristics and its efect on infiltration on abandoned lands in semi-arid typical grassland area	2008,24,14-20
651	1	98.5	39.6167	1480			TG	AP		赵芸晨 2005 草业学报	The effects on forage to ameliorate and fertilize saline-alkali soil in the Hexi area	2005,14,63-66
652	2	98.5	39.6167	1480			TG	AP		赵芸晨 2005 草业学报	The effects on forage to ameliorate and fertilize saline-alkali soil in the Hexi area	2005,14,63-66
653	3	98.5	39.6167	1480			TG	AP		赵芸晨 2005 草业学报	The effects on forage to ameliorate and fertilize saline-alkali soil in the Hexi area	2005,14,63-66
654	4	98.5	39.6167	1480			TG	AP		赵芸晨 2005 草业学报	The effects on forage to ameliorate and fertilize saline-alkali soil in the Hexi area	2005,14,63-66
655	1	115.717	40.3167	520			TG	CA	8	郑秋红 2006 生态与农村环境学报	Dynamics of soil nutrients during natural recovery Process of abandoned farmland in Huailai basin, Hebei	2006,22,24-28
656	1	102.458	33.0833	3529	0.9	753	AG+MG	GE	1	周家福 2008 四川农业大学硕士学位论文	Studies on vegetation and soil during ecological restoration process of sandy grassland in north-west Sichuan	pp.26
657	2	102.458	33.0833	3529	0.9	753	AG+MG	GE	3	周家福 2008 四川农业大学硕士学位论文	Studies on vegetation and soil during ecological restoration process of sandy grassland in north-west Sichuan	pp.26
658	3	102.458	33.0833	3529	0.9	753	AG+MG	GE	5	周家福 2008 四川农业大学硕士学位论文	Studies on vegetation and soil during ecological restoration process of sandy grassland in north-west Sichuan	pp.26
659	4	102.458	33.0833	3529	0.9	753	AG+MG	GE	7	周家福 2008 四川农业大学硕士学位论文	Studies on vegetation and soil during ecological restoration process of sandy grassland in north-west Sichuan	pp.26
660	5	102.458	33.0833	3529	0.9	753	AG+MG	GE	10	周家福 2008 四川农业大学硕士学位论文	Studies on vegetation and soil during ecological restoration process of sandy grassland in north-west Sichuan	pp.26
661	6	102.458	33.0833	3529	0.9	753	AG+MG	GE	12	周家福 2008 四川农业大学硕士学位论文	Studies on vegetation and soil during ecological restoration process of sandy grassland in north-west Sichuan	pp.26
662	1	120.917	42.6833	360	6.4	364.6	TG	GE	11	左小安 等 2009 环境科学	Spatial heterogeneity of soil organic carbon and total nitrogen of sandy grassland in the restoration of degraded vegetation in Horqin sandy land, Northern China	2009,30,2387-2393
663	2	120.917	42.6833	360	6.4	364.6	TG	GE	20	左小安 等 2009 环境科学	Spatial heterogeneity of soil organic carbon and total nitrogen of sandy grassland in the restoration of degraded vegetation in Horqin sandy land, Northern China	2009,30,2387-2393
